# Supplementary material for: Evolutionary and Molecular Characterization of liver-enriched gene 1
Source: Sci Rep. 2020 Mar 6;10:4262. doi: 10.1038/s41598-020-61208-7 (PMC7060313; doi:10.1038/s41598-020-61208-7)
Supplement: Supplementary file 3 — Supplementary spreadsheet 1. [file 41598_2020_61208_MOESM3_ESM.csv]

	species list
1	[Homo sapiens]
2	[Pan troglodytes]
3	[Pan paniscus]
4	[Gorilla gorilla gorilla]
5	[Pongo abelii]
6	[Nomascus leucogenys]
7	[Chlorocebus sabaeus]
8	[Macaca fascicularis]
9	[Macaca mulatta]
10	[Macaca nemestrina]
11	[Papio anubis]
12	[Rhinopithecus roxellana]
13	[Callithrix jacchus]
14	[Saimiri boliviensis boliviensis]
15	[Carlito syrichta]
16	[Microcebus murinus]
17	[Otolemur garnettii]
18	[Aotus nancymaae]
19	[Cercocebus atys]
20	[Cebus capucinus imitator]
21	[Mandrillus leucophaeus]
22	[Theropithecus gelada]
23	[Rhinopithecus bieti]
24	[Colobus angolensis palliatus]
25	[Piliocolobus tephrosceles]
26	[Propithecus coquereli]
27	[Mus caroli]
28	[Mus musculus]
29	[Mus pahari]
30	[Rattus norvegicus]
31	[Mesocricetus auratus]
32	[Cricetulus griseus]
33	[Peromyscus maniculatus bairdii]
34	[Microtus ochrogaster]
35	[Neotoma lepida]
36	[Meriones unguiculatus]
37	[Nannospalax galili]
38	[Cavia porcellus]
39	[Chinchilla lanigera]
40	[Fukomys damarensis]
41	[Heterocephalus glaber]
42	[Octodon degus]
43	[Castor canadensis]
44	[Dipodomys ordii]
45	[Jaculus jaculus]
46	[Marmota flaviventris]
47	[Marmota marmota marmota]
48	[Ictidomys tridecemlineatus]
49	[Urocitellus parryii]
50	[Sus scrofa]
51	[Bison bison bison]
52	[Bos indicus]
53	[Bos indicus x Bos taurus]
54	[Bos taurus]
55	[Bos mutus]
56	[Bubalus bubalis]
57	[Camelus ferus]
58	[Camelus bactrianus]
59	[Camelus dromedarius]
60	[Vicugna pacos]
61	[Ovis aries musimon]
62	[Ovis aries]
63	[Capra hircus]
64	[Odocoileus virginianus texanus]
65	[Equus asinus]
66	[Equus caballus]
67	[Equus przewalskii]
68	[Ceratotherium simum simum]
69	[Galeopterus variegatus]
70	[Felis catus]
71	[Acinonyx jubatus]
72	[Panthera pardus]
73	[Panthera tigris altaica]
74	[Puma concolor]
75	[Canis lupus familiaris]
76	[Canis lupus dingo]
77	[Vulpes vulpes]
78	[Enhydra lutris kenyoni]
79	[Mustela putorius furo]
80	[Ursus arctos horribilis]
81	[Ursus maritimus]
82	[Ailuropoda melanoleuca]
83	[Neomonachus schauinslandi]
84	[Leptonychotes weddellii]
85	[Zalophus californianus]
86	[Odobenus rosmarus divergens]
87	[Callorhinus ursinus]
88	[Lipotes vexillifer]
89	[Tursiops truncatus]
90	[Lagenorhynchus obliquidens]
91	[Balaenoptera acutorostrata scammoni]
92	[Orcinus orca]
93	[Physeter catodon]
94	[Delphinapterus leucas]
95	[Neophocaena asiaeorientalis asiaeorientalis]
96	[Tupaia chinensis]
97	[Oryctolagus cuniculus]
98	[Ochotona princeps]
99	[Eptesicus fuscus]
100	[Rhinolophus sinicus]
101	[Pteropus vampyrus]
102	[Rousettus aegyptiacus]
103	[Pteropus alecto]
104	[Myotis davidii]
105	[Myotis brandtii]
106	[Myotis lucifugus]
107	[Hipposideros armiger]
108	[Desmodus rotundus]
109	[Miniopterus natalensis]
110	[Dasypus novemcinctus]
111	[Orycteropus afer afer]-
112	[Chrysochloris asiatica]
113	[Erinaceus europaeus]
114	[Condylura cristata]
115	[Echinops telfairi]
116	[Loxodonta africana]
117	[Trichechus manatus latirostris]
118	[Elephantulus edwardii]
119	[Vombatus ursinus]
120	[Phascolarctos cinereus]
121	[Monodelphis domestica]
122	[Sarcophilus harrisii]
123	[Ornithorhynchus anatinus]
124	[Tachyglossus aculeatus]
125	[Gallus gallus]
126	[Anas platyrhynchos]
127	[Meleagris gallopavo]
128	[Gavia stellata]
129	[Calidris pugnax]
130	[Cariama cristata]
131	[Fulmarus glacialis]
132	[Nipponia nippon]
133	[Charadrius vociferus]
134	[Egretta garzetta]
135	[Pelecanus crispus]
136	[Aquila chrysaetos canadensis]
137	[Apaloderma vittatum]
138	[Eurypyga helias]
139	[Cuculus canorus]
140	[Pseudopodoces humilis]
141	[Zonotrichia albicollis]
142	[Pygoscelis adeliae]
143	[Athene cunicularia]
144	[Cyanistes caeruleus]
145	[Haliaeetus leucocephalus]
146	[Parus major]
147	[Aptenodytes forsteri]
148	[Falco cherrug]
149	[Serinus canaria]
150	[Calypte anna]
151	[Antrostomus carolinensis]
152	[Struthio camelus australis]
153	[Balearica regulorum gibbericeps]
154	[Acanthisitta chloris]
155	[Geospiza fortis]
156	[Melopsittacus undulatus]
157	[Dromaius novaehollandiae]
158	[Falco peregrinus]
159	[Empidonax traillii]
160	[Leptosomus discolor]
161	[Hirundo rustica rustica]
162	[Opisthocomus hoazin]
163	[Apteryx rowi]
164	[Apteryx australis mantelli]
165	[Chlamydotis macqueenii]
166	[Mesitornis unicolor]
167	[Anser cygnoides domesticus]
168	[Picoides pubescens]
169	[Coturnix japonica]
170	[Phaethon lepturus]
171	[Lepidothrix coronata]
172	[Buceros rhinoceros silvestris]
173	[Colinus virginianus]
174	[Manacus vitellinus]
175	[Corvus brachyrhynchos]
176	[Corvus cornix cornix]
177	[Columba livia]
178	[Ficedula albicollis]
179	[Patagioenas fasciata monilis]
180	[Pipra filicauda]
181	[Sturnus vulgaris]
182	[Amazona aestiva]
183	[Numida meleagris]
184	[Corapipo altera]
185	[Nothoprocta perdicaria]
186	[Chaetura pelagica]
187	[Lonchura striata domestica]
188	[Neopelma chrysocephalum]
189	[Taeniopygia guttata]
190	[Tinamus guttatus]
191	[Callipepla squamata]
192	[Limosa lapponica baueri]
193	[Merops nubicus]
194	[Colius striatus]
195	[Gavialis gangeticus]
196	[Crocodylus porosus]
197	[Alligator sinensis]
198	[Alligator mississippiensis]
199	[Pelodiscus sinensis]
200	[Chelonia mydas]
201	[Chrysemys picta bellii]
202	[Terrapene mexicana triunguis]
203	[Notechis scutatus]
204	[Thamnophis sirtalis]
205	[Python bivittatus]
206	[Pseudonaja textilis]
207	[Ophiophagus hannah]
208	[Anolis carolinensis]
209	[Pogona vitticeps]
210	[Gekko japonicus]
211	[Xenopus tropicalis]
212	[Xenopus laevis]
213	[Danio rerio]
214	[Oncorhynchus mykiss]
215	[Oncorhynchus tshawytscha]
216	[Oncorhynchus kisutch]
217	[Salvelinus alpinus]
218	[Salmo salar]
219	[Labrus bergylta]
220	[Lates calcarifer]
221	[Seriola dumerili]
222	[Seriola lalandi dorsalis]
223	[Sinocyclocheilus anshuiensis]
224	[Sinocyclocheilus grahami]
225	[Sinocyclocheilus rhinocerous]
226	[Anabarilius grahami]
227	[Kryptolebias marmoratus]
228	[Poecilia latipinna]
229	[Nothobranchius furzeri]
230	[Larimichthys crocea]
231	[Pygocentrus nattereri]
232	[Astatotilapia calliptera]
233	[Hippocampus comes]
234	[Esox lucius]
235	[Notothenia coriiceps]
236	[Haplochromis burtoni]
237	[Pundamilia nyererei]
238	[Carassius auratus]
239	[Astyanax mexicanus]
240	[Lepisosteus oculatus]
241	[Maylandia zebra]
242	[Oryzias melastigma]
243	[Austrofundulus limnaeus]
244	[Paralichthys olivaceus]
245	[Oryzias javanicus]
246	[Oreochromis niloticus]
247	[Neolamprologus brichardi]
248	[Clupea harengus]
249	[Boleophthalmus pectinirostris]
250	[Fundulus heteroclitus]
251	[Cynoglossus semilaevis]
252	[Oryzias latipes]
253	[Scophthalmus maximus]
254	[Monopterus albus]
255	[Cyprinus carpio]
256	[Poecilia reticulata]
257	[Scleropages formosus]
258	[Cyprinodon variegatus]
259	[Takifugu rubripes]
260	[Poecilia formosa]
261	[Poecilia mexicana]
262	[Xiphophorus maculatus]
263	[Amphiprion ocellaris]
264	[Stegastes partitus]
265	[Gambusia affinis]
266	[Electrophorus electricus]
267	[Acanthochromis polyacanthus]
268	[Callorhinchus milii] elephant shark
269	[Rhincodon typus]
270	[Latimeria chalumnae]
271	[Trichoplax sp. H2]
272	[Trichoplax adhaerens]
273	[Acanthaster planci]
274	[Saccoglossus kowalevskii]
275	[Exaiptasia pallida]
276	[Nematostella vectensis]
277	[Pocillopora damicornis]
278	[Stylophora pistillata]
279	[Orbicella faveolata]
280	[Dictyostelium discoideum AX4]
281	[Dictyostelium purpureum]
282	[Heterostelium album PN500]
283	[Cavenderia fasciculata]
284	[Tieghemostelium lacteum]
285	[Acytostelium subglobosum LB1]
286	[Nocardia seriolae]
287	[Kibdelosporangium aridum]
288	[Kibdelosporangium phytohabitans]
289	[Alloactinosynnema iranicum]
290	[Mycolicibacterium aurum]
291	[Kutzneria albida]
292	[Lechevalieria xinjiangensis]
293	[Lentzea guizhouensis]
294	[Saccharothrix carnea]
295	[Smaragdicoccus niigatensis]
296	[Gordonia kroppenstedtii]
297	[Amycolatopsis sp. CA-128772]
298	[Fistulifera solaris]
299	[Phaeodactylum tricornutum CCAP 1055/1]
300	[Amycolatopsis vancoresmycina]
301	[Saccharothrix syringae]
302	[Saccharothrix australiensis]
303	[Actinokineospora spheciospongiae]
304	[Actinokineospora mzabensis]
305	[Amycolatopsis xylanica]
306	[Nocardia sp. NRRL S-836]
307	[Saccharothrix sp. ALI-22-I]
308	[Sulfuricurvum sp. PD_MW2]
