# Supplementary material for: Evolutionary and Molecular Characterization of liver-enriched gene 1
Source: Sci Rep. 2020 Mar 6;10:4262. doi: 10.1038/s41598-020-61208-7 (PMC7060313; doi:10.1038/s41598-020-61208-7)
Supplement: Supplementary file 4 — Supplementary spreadsheet 2. [file 41598_2020_61208_MOESM4_ESM.csv]

	Accesion no	species	sequence
1	>NP_001010905.1	[Homo sapiens]	MAFLPSWVCVLVGSFSASLAGTSNLSETEPPLWKESPGQLSDYRVENSMYIINPWVYLERMGMYKIILNQTARYFAKFAPDNEQNILWGLPLQYGWQYRTGRLADPTRRTNCGYESGDHMCISVDSWWADLNYFLSSLPFLAAVDSGVMGISSDQVRLLPPPKNERKFCYDVSSCRSSFPETMNKWNTFYQYLQSPFSKFDDLLKYLWAAHTSTLADNIKSFEDRYDYYSKAEAHFERSWVLAVDHLAAVLFPTTLIRSYKFQKGMPPRILLNTDVAPFISDFTAFQNVVLVLLNMLDNVDKSIGYLCTEKSNVYRDHSESSSRSYGNNS
2	>XP_518733.2	[Pan troglodytes]	MAFLPSWVCVLVGSFSASLAGTSNLSETEPPLWKESPGQLSDYRVENSMYIINPWVYLERMGMYKIILNQTARYFAKFAPDNEQNILWGLPLQYGWQYRTGRLADPTRRTNCGYESGDHMCISVDSWWADLNYFLSSLPFLAAVDSGVMGISSDQVRLLPPPKNERKFCYDVSSCRSSFPETMNKWNTFYQYLQSPFSKFDDLLKYLWAAHTSTLADNIKSFEDRYDYYSKAEAHFERSWVLAVDHLAAVLFPTTLIRSYKFQKGMPPRILLNTDVAPFISDFTAFQNVVLVLLNMLDNVDKSIGYLCTEKSNVYRDHSESSSRSYGNNS
3	>XP_003827681.1	[Pan paniscus]	MAFLPSWVCVLVGSFSASLAGTSNLSETEPPLWKESPGQLSDYRVENSMYIINPWVYLERMGMYKIILNQTARYFAKFAPDNEQNILWGLPLQYGWQYRTGRLADPTRRTNCGYESGDHMCISVDSWWADLNYFLSSLPFLAAVDSGVMGISSDQVRLLPPPKNERKFCYDVSSCRSSFPETMNKWNTFYQYLQSPFSKFDDLLKYLWAAHTSTLADNIKSFEDRYDYYSKAEAHFERSWVLAVDHLAAVLFPTTLIRSYKFQKGMPPRILLNTDVAPFISDFTAFQNVVLVLLNMLDNVDKSIGYLCTEKSNVYRDHSESSSRSYGNNS
4	>XP_004044711.1	[Gorilla gorilla gorilla]	MAFLPSWVCVLVGCFSASLAGTSNLSETEPPLWKESPGQLSDYRVENSMYIINPWVYLERMGMYKIILNQTARYFAKFAPDNEQNILWGLPLQYGWQYRTGRLADPTRRTNCGYESGDHMCISVDSWWADLNYFLSSLPFLAAVDSGVMGISSDQVRLLPPPKNERKFCYDVSSCRSSFPETMNKWNTFYQYLQSPFSKFDDLLKYLWAAHTSTLADNIKSFEDRYDYYSKAEAHFERSWVLAVDHLAAVLFPTTLIRSYKFQKGMPPRILLNTDVAPFISDFTAFQNVVLVLLNMLDSVDKSIGYLCTEKSNVYRDHLESSSRSYGNNS
5	>XP_002817388.1	[Pongo abelii]	MAFLPSWVCVLVGSFSASLAGTSNLSETEPPLWKESPGQLSDYRVENSMYIINPWVYLERMGMYKIILNQTARYFAKFAPDNEQNILWGLPLQYGWQYRTGRLADPTRRTNCGYESGDHMCISVDSWWADLNYFLSSLPFLAAVDSGIMGISSDQVRLLPPPKNEGKFCYDVSSCRSSFPETMNKWNTFYQYLQSPFSKFDELLKYLWAAHTSTLADNIKSFEDRYGYYSKAEAHFERNWVLAVDHLAAVLFPTTLIRSYKFQKGMPPRILLNTDVAPFISDFTAFQNVVLVLLNMLGNVDKSIGYLCTEKSNVYRGHSESSSRSYGNNS
6	>XP_003255737.1	[Nomascus leucogenys]	MAFFPSWVCVLVGSFSASLAGISNLSDIEPPLWKESPGQLGDYRVENSMYIINPWVYLERMGMYKIILNQTARYFAKFAPENEQNILWGLPLQYGWQYRTGRLADPTRRTNCGYESGDHMCISVDSWWADLNYFLSSLPFLAAVDSGIMGISSDQVRLLPPPKNERKFCYDVSSCRSSFPETMNKWNAFYQYLQSPFSKFDDLLKYLWAAHTSTLADNIKSFEDRYDYYSKAEAHFERNWVLAVDHLAAVLFPTTLIISYKFQKGMPPRILLNTDVAPFISDFTAFQNVVLVLLNMLGNVDKSIGYLCTEKSNVYRGHSESSSGSYGNNS
7	>XP_008005308.1	[Chlorocebus sabaeus]	MAFLPSWVCVLVGYFSASLAGTSNLSDIEPPLWKDSPGQLSDYRVENSMYIINPWVYLERMGMYKILLNQTARYFAKFAPENEQNILWGLPLQYGWQYKTGRLADPTRQTNCGYESGDHMCVSVDSWWADLNYFLSSLPFLAAVDSGIMGISSDQVRLLPPPKNEKKFCYDVSSCRSSFLETMNKWNTFYQYLQSPFSKFDDLLKYLWAAHTSTLADTIKSFEDRYDYYSKTEAHFERSWVLAVDYLAAVLFPTTLIRAYKFQKGLPPRILLNNDVAPFISDFTAFQNVVLFILNVLGNVDKSTGYLCTEKSNVSRGHSESSSRIYGNNS
8	>XP_005551825.1	[Macaca fascicularis]	MAFLPSWVCVLVGYFSAALAGTSNLSDIEPPLWKESPGQLSDYRVENSVYIINPWVYLERMGMYKILLNQTARYFAKFAPENEQNILWGLPLQYGWQYKTGRLADPTRQTNCGYESGDHMCVSVDSWWADLNYFLSSLPFLAAVDSGIMGISSDEVRLLPPPKNERKFCYDVSSCRSSFLETMNKWNTFYQYLQSPFSKFDDLLKYLWAAHTSTLADTIKSFEDRYDYYSKTEAHFERSWVLAVDYLAAVRFPTTLIRTSKFQKGLPPRILLNTDVAPFISDFTAFQNVVLFILNVLGNVDKSTGYLCTEKSNVSRGHSESSSRIYGNNS
9	>NP_001181247.1	[Macaca mulatta]	MAFLPSWVCVLVGYFSAALAGTSNLSDIEPPLWKESPGQLSDYRVENSVYIINPWVYLERMGMYKILLNQTARYFAKFAPENEQNILWGLPLQYGWQYKTGRLADPTRQTNCGYESGDHMCVSVDSWWADLNYFLSSLPFLAAVDSGIMGISSDEVRLLPPPKNERKFCYDVSSCRSSFLETMNKWNTFYQYLQSPFSKFDDLLKYLWAAHTSTLADTIKSFEDRYDYYSKTEAHFERSWVLAVDYLAAVRFPTTLIRTSKFQKGLPPRILLNTDVAPFISDFTAFQNVVLFILNVLGNVDKSTGYLYTEKSNVSRGHSESSSRIYGNNS
10	>XP_011712360.1	[Macaca nemestrina]	MAFLPSWVCVLVGYFSAALAGTSNLSDIEPPLWKESPGQLSDYRVENSVYIINPWVYLERMGMYKILLNQTARYFAKFAPENEQNILWGLPLQYGWQYKTGRLADPTRQTNCGYESGDHMCVSVDSWWADLNYFLSSLPFLAAVDSGIMGISSDEVRLLPPPKNERKFCYDVSSCRSSFLETMNKWNTFYQYLQSPFSKFDDLLKYLWAAHTSTLADTIKSFEDGYDYYSKTEAHFERSWVLAVDYLAAVHFPTTLIRTSKFQKGLPPRILLNTDVAPFISDFTAFQNVVLFILNVLGDVDKSTGYLCTEKSNVSRGHSESSSRIYGNNS
11	>XP_021793594.1	[Papio anubis]	MAFLPSWVCVLVGYFSASLAGTSNLSDIKPPLWKESPGQLSDYRVENSVYIINPWVYLERMGMYKILLNQTARYFAKFAPENEQNILWGLPLQYGWQYKTGRLADPTRQTNCGYESGDHMCVSVDSWWADLNYFLSSLPFLAAVDSGIMGISSDEVRLLPPPKNERKFCYDVSSCRSSFLETMNKWNTFYQYLQSPFSKFDDLLKYLWAAHTSTLADTIKSFEDGYDYYSKTEAHFERSWVLAVDYLAAVLFPTTLIRTSKFQKGLPPRILLNTDVAPFISDFTPFQNVVLFILNVLGNVDKSTGYLRTEKSNVSRGHSESSSRIYGNNS
12	>XP_010356678.1	[Rhinopithecus roxellana]	MAFLPSWVCVLVGYFSASLAGTSNLSDIEPPLWKESPGQLSDYRVENSMYIINPWVYLERMGMYKILLNQTARYFAKFAPENEQNILWGLPLQYGWQYRTGRLADPTRQTNCGYESGDHMCISVDSWWADLNYFLSSLPFLAAVDSGIMGISSDQVRLLPPPKNERKFCYDVSSCRSSFLETMNKWNTFYQYLQSPFSKFDDLLKYLWAAHTSTLADTIKSFEDRYDYYSQTEAHFERSWVLAVDHLAAVLFPTTLIRISKFQKGLPPRILLNTDVAPFISDFTAFQNVVLFLLNVLGNVDKSTGYLCTEKSNVSRGHSESSSSIYGNNS
13	>XP_002746989.1	[Callithrix jacchus]	MAFLPSWVCVLVGCFSVSLAGPSNLSDLEPPLWKDSPGQLSDYRVENSMYIINPWVYLERMGMYKILLNQTARYFAKFAPENEQNILWGLPLQYGWQYRTGRLADPTRRTNCGYESGDLMCVSVDSWWADLNYFLCSLPFLAAVDSGIMGISSDQVNLLPPPKNQRKFCYNVSSCHSSFPETMSKWNIFYQHLQSPFSKFDDLLKYLWTAHTSTLADTIKSFEDRYDYYSKTEAHFERSWVVAVEYIAAVHFPTTLIRTYNFQKGLPPRILVTTDVAPFINDFTTFQNVVLLLLNMLGNMDKSTGYLCTEKPNEYSSHLESSSRDYGNNS
14	>XP_003932452.1	[Saimiri boliviensis boliviensis]	MAFLPSWVCVLVGWFSVSLAGPSNLSDLEPPLWKESPGQLSDYREENSVYIINPWVYLERMGMYKILLNQTARYFAKFAPENEQNILWGLPLQYGWQYSTGRLADPTRRTNCGYESGDLTCVSVDSWWADLNYFLSSLPFLAAVDSGIMGISSDQVSLLPPPKNQRKFCYNVSSCHSSFPETMNKWNAFYQHLQSPFSKFDDLLKYLWTAHTSTLADTIKSFEDRYDYYSKTEAHFERSWVVAVEYIAAVRFPTTLIRTYNFQKGLPPRILVTTDVAPFISDFTTFQNVVLFLLNMLGNMDKSTGYLCTEKPSEYSSHLESSSRDYGSNS
15	>XP_008061174.1	[Carlito syrichta]	MMAFLPSWVCVLVGCFSASLAGASSLSDMEPPLWKESPGQFSDYKKENEMYVINPWVYTERLGMYKILLNETARYFAKFAPENEQNILWGLPLQHGWQYKTGRLADPTGRTNCGYESGDELCISVDSWWADLNYFLSSLPFLAAVDSGITEISADQVVLLPPLKDQTKFCYSVSSCGSSFRETMNKWNAFYQLLQSPLSNFDDLLKSLWVAHTSTLKDTIKSFEDRYDYYSKTEASFERNWVLAVRHLAAVLFPTTLITSYKFQKGLPPRMLASNDTAPFINDFTTFQNVVLLILNMLGNVV
16	>XP_012591996.1	[Microcebus murinus]	MAFNPSWACVIVGCVSASLGGASDISDKYPPLWKESPGQFSDYSVENGKYIINPWNYIERMGMYKILLNQTARYFEKFAPENEQNILWGLPMHHGWQYHTGRLADPTQRTECGHDSGDHLCISVDSLWGDLNYYLSAMPFLAAIDSGIMGILSDNVVLLPPSKDQMKFCYNVSSCHSSFPEAMKMWNEFYQHIKSPSSSFDDLLKYLWAAHVSSQKVALKIFHNRLKYYSKHEADFQRSWDLFADYLAPTLFPTTLIRVYEFQKGMPPRILVNGDRPHFISDFTNFQNIVLLALNVLHKVHKYTGFT
17	>XP_012591995.1	[Microcebus murinus]	MAFLPCWVHILVYCFSASLAWASILSDMEPPLWKESPGQFSDYRVENGVYIVDPWVFPERMGLYKILLNQTARYFEKFSPGNEQNILWGLPLQHGWQYSSGRLADPTHTTSCGYASGDKLCLSVDSWWADLNYFLSSIPFLAAVESGIMGISSNQVRLLPPPKDEKKFCYDVSSCRSSFPEIMNKWNAFYQYMQSPSSKFNDLLKYLWAAHTSTLDNTVKSFEDRYDYYSKPEARFERKWVIAVRYIAASLLPTTLTNTYNLQKGLPPRILLNTDVVPFISDFTNFQNVVLFILNILPKAE
18	>XP_003781899.1	[Otolemur garnettii]	MAFLPSWVYVLVGCFSASSVGASDLSDMEPTLWKESPGQFSDYRVENGKYLIDPWNYTKRMGMYKILLNQTARYFEKFAPENEQNILWGLPLQYGWQYRTGRLADPTGRTDCGSASGDPLCVSVDSWWADLNYFLSSLPFLAAVDSGIMGISSDQVMLLPPPKDQMRFCYDVSSCRSSFHETMNKWNAFYQYLQTPSSNFDDLLKYLWIAHTSTLEDTFKSFEDRCGYYSKPEERFERNWVVAVEYLAALSFPTTLIRSYKFQKGLPPRVLLKTDVVPFISDFTAFQNIVLFALNVLNKLDKLIGIHSVEKRL
19	>XP_012290537.1	[Aotus nancymaae]	MAFLPSWVCVLVGCFSVSLAGPSNLSDLEPPLWKESPGQLSDYRVENSMYIINPWVYLERMGMYKILLNQTARYFAKFAPENEQNILWGLPLQYGWQYRTGRLADPTRRTNCGYESGDLMCISVDSWWADLNYFLSSLPFLAAVDSGIMGISSDQVSLLPPPKNQRKFCYNVSSCHSSFPETMNKWNTFYQHLQSPFSKFDDLLKYLWTAHTSTLADTIKSFEDRYDYYSKTEAHFERSWVVAVEYIAAVHFPTTLIRTYNFQKGLPPRILVTTDVAPFISDFTTFQNVVLFLLNMLGNMDKSTGYLCTEKPNEYSGHLESSSRDYGNNS
20	>XP_011947146.1	[Cercocebus atys]	MAFLPSWVCVLVGYFSASLAGTSNLSDIEPPLWKESPGQLSDYRVENSVYIINPWVYLERMGMYKILLNQTARYFAKFAPENEQNILWGLPLQYGWQYKTGRLADPTRQTNCGYESGDHMCVSVDSWWADLNYFLSSLPFLAAVDSGIMGISSDEVRLLPPPKNERKFCYDVSSCRSSFLETMNKWNTFYQYLQSPFSKFDDLLKYLWAAHTSTLADTIKSFEDRYDYYSKTEAHFERSWALAVDYLAAVLFPTTLIRTSKFQKGLPPRILLNTDVAPFISDFTPFQNVVLFILNVLGNVDKFTGYLCTEKSNVSRGHSESSSRIYGNNS
21	>XP_017388804.1	[Cebus capucinus imitator]	MAFLPFWVCVLVGCFSVSLAGPSSLSDLEPPLWKESPGQLSDYRVENSMYIINPWVYLERMGMYKILLNQTARYFAKFAPENEQNILWGLPLQYGWQYRTGRLADPTRRTNCGYESGDLMCISVDSWWADLNYFLSSLPFLAAVDSGIMGISSDQVSLLPPPKNQRKFCYNVSSCHSSFPETMNKWNTFYQHLQSPFSKFDDLLKYLWTAHTSTLEDTIKSFEDRYDYYSKTEAHFERSWVVAVGYIAAAHFPTTLIRTYNFQKGLPPRILVTADVAPFISDFTTFQNVVLFLLNMLGNMDKSTGYLCTEKPSEYSGPLESSSRDYGNNS
22	>XP_011857702.1	[Mandrillus leucophaeus]	MAFLPSWVCVLVGYFSASLAGTSNLSDIEPPLWKESPGQLSDYRVENSVYIINPWVYLERMGMYKILLNQTARYFAKFAPENEQNILWGLPLQYGWQYKTGRLADPTRQTNCGYESGDHMCVSVDSWWADLNYFLSSLPFLAAVDSGIMGISSDEVRLLPPPKNERKFCYDVSSCRSSFLETMNKWNTFYQYLQSPFSKFDDLLKYLWAAHTSTLADTIESFEDRYDYYSKTEAHFERSWALAVDYLAAVLFPTTLIRTSKFQKGLPPRILLNTDVAPFISDFTPFQNVVLFILNVLGNVDKFTGDLRTEKSNVSRGHSESSSRIYGNNS
23	>XP_025239128.1	[Theropithecus gelada]	MAFLPSWVCVLVGYFSASLAGSSNLSDIEPPLWKESPGQLSDYRVENRVYIINPWVYLERMGMYKILLNQTARYFAKFAPENEQNILWGLPLQYGWQYKTGRLADPTQQTNCGYESGDHMCVSVDSWWADLNYFLSSLPFLAAVDSGIMGISSDEVRLLPPPKNERKFCYDVSSCRSSFLETMNKWNTFYQYLQSPFSKFDDLLKYLWAAHTSTLADTIKSFEDGYDYYSKTEAHFERSWVLAVDYLAAVLFPTTLIRTSKFQKGLPPRILLNTDVAPFISDFTPFQNVVLFILNVLGNVEKSTGYLCTEKSNVSRGHSESSSRIYGNNS
24	>XP_017734893.1	[Rhinopithecus bieti]	MAFLPSWVCVLVGYFSASLAGTSNLSDIEPPLWKESPGQLSDYRVENSMYIINPWVYLERMGMYKILLNQTARYFAKFAPENEQNILWGLPLQYGWQYRTGRLADPTRQTNCGYESGDHMCISVDSWWADLNYFLSSLPFLAAVDSGIMGISSDQVRLLPPPKNERKFCYDVSSCRSSFLETMNKWNTFYQYLQSPFSKFDDLLKYLWAAHTSTLADTIKSFEDRYDYYSQTEAHFERSWVLAVDHLAAVLFPTTLIRISKFQKGLPPRILLNTDVAPFISDFTAFQNVVLFLLNVLGNVDKSTGYLCTEKSNVSRGHSESSSRIYGNNS
25	>XP_011817070.1	[Colobus angolensis palliatus]	MAFLPSWLCVLVGYFSASLAGTSNLSDIEPPLWKESPGQLSDYRVENSMYIINPWVYLERMGMYKILLNQTARYFAKFAPENEQNILWGLPLQYGWQYRTGRLADPTRQTNCGYESGDHMCISVDSWWADLNYFLSSLPFLAAVDSGIMGISSDQVRLLPPPKNERKFCYDISSCRSSFLETMNKWNTFYQYLQSPFSKFDDLLKYLWAAHTSTLADTIKSFEDRYDYYSQTEAHFERSWVLAVDHLAAVLFPTTLIRISKFQKGLPPRILLNTDVAPFISDFTAFQNVVLFLLNVLGNVEKSTGYLCTEKSNVSRVHSESSSRIYGNNF
26	>XP_023086481.1	[Piliocolobus tephrosceles]	MAFLPSWLCVLVGYFSASLAGTSNLSDIEPPLWKESPGQLSDYRVENSMYIINPWVYLERMGMYKILLNQTARYFAKFAPENEQNILWGLPLQYGWQYRTGRLADPTRQTNCGYESGDHMCISVDSWWADLNYFLSSLPFLAAVDSGIMGISSDQVRLLPPPKNERKFCYDVSSCRSSFLETMNKWNTFYQYLQSPFSKFDDLLKYLWAAHTSTLADTIKSFEDRYDYYSQTEAHFERSWVLAVDHLAAVLFPTTLIRVSQFQKGLPPRILLNTDVAPFISDFTAFQNVVLFLLNVLGNV
27	>XP_012516244.1	[Propithecus coquereli]	MAFLPSWVHILVGCFSASLAWAPNLSYMEPPLWKESPGQFSDYRVENGVYIVDPWVFPERMGLYKILLNQTARYFEKFAPENEQNILWGLPLQHGWQYSSGHSLQYDYYSKPEARFERKWPVAVGYIGASLFPTTLTATYNFQKGLPPRVLVNTDVVPFISDFTAFQNIVLFILNMLDNAD
28	>XP_021030394.1	[Mus caroli]	MAVLASWVWVLAGCFSAAVAEVSNTSAPYPPLWEDSPEQLSDYRMEGGKYIINPWVYTERMGMYRILLEETAMYFAKYGPENEQNLLWGLPLQFGWQYESGRLADPTGMTDCGNGLNESLCVSVDSWWADINYYLSVIPFLAAVDSGITGISPSLIKILPPPKDQMRFCYNVSGCQSALPETMNRWRDFFQYMQLNSSDFDGLLNYLWEAHTSSLEYPTSAFVDRYDFYSEQEANFEENWAIAVDYLAAARFPTTQNRTHSFQRGLPPRVLVDTDIAPFIPDFTPLQNEVLVSLKLLGDTDRNSGSLSLTLWENLMSTKLARALFLQAFEAFLARYS
29	>NP_080612.1	[Mus musculus]	MAVLASWVWVLAGCFCAAVAEVSDSSDPYPPLWEDSPEQLSDYMMEDGNYIINPWVYTDRMGMYRILLEETAMYFAKYGPENEQNLLWGLPLQFGWQYQSGRLADPTGMTDCGNELNESLCVSVDSWWADINYYLSVIPFLAAVDSGITGISPNQITILPPPKDQMRFCYNVSDCQSAVPGTMNRWRDFFQYMQLNSSDFDGLLNYLWEAHASSLDYPTSAFGDRYNFYSEKEANFEENWAIAVNYLAAARLPTTQNRTYSFQRGLPPRVLVDTDIAPFIPDFTPLQNEVLVSLKLLGDTDRNSGSLSLTLWENLMSTKLARTLFLKAFEEFLATSS
30	>XP_021077542.1	[Mus pahari]	MAALASLVWVLAGCFSAALAQAASPYPPLWEDSPEQLSDYSMEGGKYIIDPWVYTERLGLYRILLKKTATYFAKYGPENEQNLLWGLPLQFGWQYQSGRLADPTGMTNCGNGLNASLCVSVDSWWADVNYFLSVVPFLAAVDSGIIGISPNQITILPPPEDQMMFCYNVSGCQSAHPETMNRWRDFFQYMKLSSSNFDGLLKELWEAHTSSLEYPTNVFVDRYDFYSDKEANFEENWAIAVNYLAAARFPTTQNRTYSFQNALPPRVLVHTDIAPFIPDFTSLQNKVLVQLKLLGDTDRNSGSSSLILWESLMSTKLARALFLKAFEAFLETP
31	>XP_017445360.1	[Rattus norvegicus]	MAVLTSWVWVLAGCFSAAVAEISNVISLYPPLWEDSPEQISDYRMEDWKYVINPWVLTDRMGMYRILLNETATNSERYGPENEQSFLWGLPTMLDWQYETGRLADPTGMTDCGNKPEASLCISVDSWWADVNYYLSVLPFLAAVDSGIMGLSPNQFTILPPPKDQMRFCYNVSGCRSAFPETMDMWKDFFQYMQLPSSDSDSLLKKLCDAHTSSLEYPIHAFVDRFISTNPTQYLRNNWGHSSVNSTA
32	>XP_017446031.1	[Rattus norvegicus]	METVNFCWFSSVNRDFSDDSLTASQLLKPLDAGRFSDSSNMSVSAYNSQPPKLLSSGSGWFDINFFVLAMNAFASVDTGVLENLGHQIALVSPGKKIPDFCYSLEECNFTYPQALEAAKTLYKYLQSRKPVSTLVDIPVYGTDEATATLLMWKAHRAAVNVGLWKFSDR
33	>XP_017445904.1	[Rattus norvegicus]	METVNFCWFSSVNRDFSDDSLTAFQLLKPLDAGRFLDPSNISVSAYNSQLSPWLSPNSGWLGFSAHVVAMNFLAAGDSKVLEDLGNKIAFVSPGGERPNFCYSIEECNLTDAYALRAAKTLYKYLQSRKPASTLVDTPVYDTDEGTATLLMWKAYRAAVNFGLSKFSDRSWYSSDSERKFALDFLTTMEFCEATIYPSHFNSSKEFLVGFPHRQLKDRENPVVEKDFSLREKAFYASVTLF
34	>XP_005065772.1	[Mesocricetus auratus]	MAVLASWVWVLVGCLSAAVAEDPNLSSLYPPFWEDSTGQLSGFTLEDGKYIINPWKFTDRLELYKILLNKTAPYFAKYGPENEQNLLWGLPLQFGWQYKTDRLVDPTGRTTCGYENFDELCVSVNSWWADVNYFLSVLPFLAAVDSGILGISSDEFTILPPPLDESRFCYNVSDCKELVRETMDSWSTFFKYMQLPSSDFDGLLQHLWAAHSSSLEYPIGVFDDRYAYYSKQEVKFEKNWVIAVHYIAAVYFPTTLKRTSNFQKALPPRVLSDSDIAPFIADFTSLQNTVLLSLTELGDIDRLTGSLSLNVWKTLMSSKFVREQFLKISEAILEAPTSTSFFQ
35	>XP_027258656.1	[Cricetulus griseus]	MAVLASWVWVLIGYLSAAVAENSNPSSLYPPFWEDTSGEISGFALEDGKYIINPWVFTDRMGLYKILLSKTAPYFAKYGPENEQNLLWGLPMQFGWQYRTGRLVDPTGRTTCGYKTFDELCVSVDSWWADVNYFLSVLPFLAAVDSGILGISSDEFTILPPPLDESRFCYNVSDCKKLVGEIMDSWTTFFQYMQLPSSDFDGLLQHLWAAHTASLEYPISVFADRYAYYSEQEENFEQNWAIAVNYIAAAYFPTTLNRTNSFQKGLPPRVLYDTDIPPFIANFTSLQNKVLLSLTALGDIDELTGSLSLNAWKILMSSKFAREQFLKVFEAFLGAPTSNINS
36	>XP_003513107.1	[Cricetulus griseus]	MAVLASWVWVLIGYLSAAVAENSNPSSLYPPFWEDTSGEISGFALEDGKYIINPWVFTDRMGLYKILLSKTAPYFAKYGPENEQNLLWGLPMQFGWQYRTGRLVDPTGRTTCGYKTFDELCVSVDSWWADVNYFLSVLPFLAAVDSGILGISSDEFTILPPPLDESRFCYNVSDCKKLVGEIMDSWTTFFQYMQLPSSDFDGLLQHLWAAHTASLEYPISVFADR
37	>XP_027241297.1	[Cricetulus griseus]	MTFGSTWVYVLVGCICGSLVGASNLRAYYPPLWKESPGQLSEYRIEDGKYNINPWNYSERLGLYKILVKQTVRYFEKFAPGNEQNVLWGLAAFYGWQYHTGRLADPTHRTDCGYASGDHLCISVDSWWGDLNYFLSVIPFLAAIDSGVMELSSDITLQLPSKDQEKFCYDVSSCHSSFPEAMKVWNKLYQHMKLPSSTFDDLVKDVWEAHLSSLIGNFLSRSKYYSKLEADFQRDWALFVEYLTALRFPTTLMKVSEFVKGMPQRILVDEDTAFFIRDFTTFQNIVLHVLSFLHKMHEYTGTLPLTIWESLMKPKCARKLALDILEFLLKRFN
38	>XP_006991505.1	[Peromyscus maniculatus bairdii]	MAVLAPWVWVLVGCLSAAVAEDSGTTTPYPPLWEESPEQLSDYRFEDGKHIINPWVFTDRMGLYRILLTQTAVYFARYGPENEQNLLWGLPFQFGWQYKSGRLVDPTGGTDCGYETGDPMCVSVDSWWADVNYFLSVIPFLAAVDSGILGISADQITILPPPLDQSKFCYGVSGCQELVRETMDNWTAFFKYMQLPSSDFDGLLEHLWTAHTSSLEYPVDVFPDRYAYYSDQEAKFEENWAVAVNYLAAAYLPTTMNRTYRFQKGLPPRVLVDTDIAPFISNFTTLQNMVLVSLTALGDTDRLTGSASLTAWEFIMSSKAARELFLKAFEEFLGTST
39	>XP_005363722.1	[Microtus ochrogaster]	MAVLASFVWVLVGCISAAVAEDSNISDLYPPFWEESPEELSDYRLEDGKHIINPWVFTDRMGLYRILLNRTAPYFASYGPENEQNLFWGLPLQFGWQHSSGRLADPTGKTDCGYGPVNPLCVSVDSWWADANYFLSVIPFLAAVDSGVLGITSDQFTILPPPQDQWKFCYSVSDCKELVGETMDSWNTFFEYMKLPSSDFDGLLKNLWAAHTSSLGYPLSVFEDRYAYYSDQESKFEKNWAIAVDYIAAAYYPTTLIRTHGFQKGLPPRILLDTDIAPFIADFTATQNTVLLSLTALGDTDRLTGSFSLTAWKILMSSKFAREQFLKALETLLGTST
40	>OBS72019.1	[Neotoma lepida]	MAVPASWVWVLVGCFSVAVAEDSSISTLYPPLWEESPEQLNDYRLEDRKHIINPWVFTDRMGLYRILLNQTATYFARYGPENEQNILWGLPMQFGWQYKTGRLADPTGGTDCGYEHGELLCVSVDSWWADVNYFLSVVPFLAAVDSGILGISSDQITISPPPLDQMKFCYNISDCRELLGETIDNWTAFFKYMQLPSSDFDGLLKHLYTYYSDQEANFEENWAIAVTYLAAAYLPTTLYKTHRFQEGLPPHVLSDTDIAPFIANFTSLQNEVLLSLTDLGDIDKLT
41	>XP_021516353.1	[Meriones unguiculatus]	MAILTSWVWVLAGCFSAAVAEDSGISALYPALWEESPEQLSDYRLEDGQHIMNPWVVTERMGMYRILLKQTAPYFARYAPENEQNLLWGLPLQFGWQYKTGRLADPTGMRDCSYELADHLCVSVDSWWADINYYLSVIPFLAAVGSGVLGISSDQIVILPPSSDQRRFCYTVSGCQSAFPETMDSWNAFFQYMQTPSSDFDGLLEHLWTAHTSSLDSSLSTFVDRYNYYSDQEVNFEKNWAIAVNYLAAARLPTTLRRSHGLQKGLPPHILLHTDVAPFISDFTPLQNEVLLLLDELGDLDRLTGSSSLKEWEAIMSTKLSRKLFLKLLEAFFKTST
42	>XP_008852979.1	[Nannospalax galili]	MYSEKMWSALTISTFLFLNSLSVELAPNPGLATDTNDSYPPCWDQVIGDIAEFPVQGNKTVIDIWSYIDRLRIYKILMKETSKYFAQFGPNNTGNVLWALALIYGKLYKTDRFADPSNISVCAYDAVSPGCLSINSGWGGINFYVNVMNFLGAIESGFLRNIPHEVVLLSREEHRSDFCYSIEECRALYPEAMDAANRFYKYLQSRKSLLTISNIPVYDTDQDLAIHLMWEAHQAAIDVGLPKFTDISQHFSAAERNFTVDFLIAIEFCEAVRYRSHFNSSEEFLVGFPHRLLTDQENPVLANDLSTREKGLLTSVALISKVNKVTDETSDTVN
43	>XP_008852980.1	[Nannospalax galili]	MALGLLNLILAGCFSAALAQYFDSSALYSPLWGESPGQLNDYRLENGKFTINPQVFTNRMGMYKNLLTQTAKYSEKFAPANEQNFLWGLPLFYGCQYKLGILADPSRRTRCSYRSRNHLCISVDSYWGDKDFYLYVLPLFAAADSGILGISSDQVMLLPPPKHEMSTSYHVSGCQSSFPEIMENWSSFYQYIESTSSKFIDFLKYYWNAQTKSLEYPATVFKDM
44	>XP_008852981.1	[Nannospalax galili]	MAFLAFWAWALVGCLAAAALAQDSNLSTLYPPLWDESPEQFSDYRVENGKYIIDPWVFTDRMGMYRILLNQTAKYFAKFAPENEQNILWGLPLQHGWQYRSGRLADPTRRTDCGYYPGDTLCISVDSWWADINYYLSVPPFLAAIDSGILNISSTQIKILPPPEDEAKFCYDVSGCQSFVPEIMDGWRAFFQYMQSPSSDFEGLLKYLWDAHTSSLDYPVSVFVDRYAYYFEPEADFEKNWAVAVNYLAASRLPTTLNRTHNFQAGFPPRVLVDGDIAPFIGDFTPLQNRVLLLLQVLGVTHRLTGSLSLVAWKIAMSTKAARELFLKVLEYFLEMPVQNINKITPIFP
45	>XP_003468523.1	[Cavia porcellus]	MGFLLSSAWVLVGCISVALAADSNLSDLYPPLWKESPGQFPLYKAQNGKYIIDPWVYTDRMGMYKILLKQTAVYFAKFAPENEQNILWGLPLQHGWQYSSGRLADPRRRTSCGYESDPLCISMDSWWADMNYFLSVLPFLAALDSGILEISPDEVTLLQPSTDQIQFCYDVSACRSSFPQIINKWRAFFQYVQTPSSTFEDLLKHLWDAHTTSLRESIKMFEDRYGYYSKEEANFGKNWAEAVHYLAASRFPTTLIRSHIFQKGLPPRILTSADIAPSISNFTQLQNTVLVALNKIGDMSTVTGVVYSPCMFSRFLGFGYMEGFDGDTGRERAVSEVL
46	>XP_005003210.1	[Cavia porcellus]	MWTMLGISNFLFLSCFSVGFAQNPGTAPVVNEGYPPFWDQINGDIAEYPVKNGKSVINVWNYLDRLKMYKILITETNKYFVQFGKNNTGNVLWALALYYGKLYETARFSEPTNTFVCAYEAGSPGCISINSGWGGMNFYVVTMNFLGAVEAGLFKDAPHEVELVAPAAHRSDFCYSIEECRALYGQAMDVATRFYQYSSKAERDFANDFLTAIQFCEAAVYRPYFKSASEFLVGYPHRLLTDQENPIMAEDFSARERAQLSTVKLISNMNKVTGGEFLTVWKKAMNTSKVSQAMARMFINGVLLIPISP
47	>XP_023420272.1	[Cavia porcellus]	MAVSKSTINSNYRTEGFAQNPGTAPVVDEGYPPFWDQINGDIAEYPVKNGKSVINVWNYLDRLKIYKILITETNKYFVQFGKNNTGNVLWALALFYGKLYETARFSEPTNTFVCAYEAGSPGCISINSGWGGISFYVVTMNFLGAVEAGLFKDAPHEVELVAAEEHRSEFCYSIEECRALYPQAMDVATRFYKYLLSRKPSSFLSDVPVYDTDEDTAITYMWEAHQAALDVSRPKLSYIDCFLARYNIQEVEETDSIRLERYILVSIQALTRWQYSSKAERDFANDFLTAIQFCEAAVYRPYFKSSSEFLVGYPHRLLTDQENPIIAKDFSAREKAQLSTVKLISNMNKVTGGQFLTVWKKAMNTSKVSQALARMFINGLLLIPISL
48	>XP_013372051.1	[Chinchilla lanigera]	MAFNPAVVCLLAACISASLAVSSKISEKYPPLWEESPGQVSDYKVKNGKYIINIWNYSERLGMYKILLNQTAKYFEKFAPENEQNLLWGLPVHHGWQYHTGRLADPTQRTSCGKESGDRLCLSVDSWWADVNYFLSIIPFLAVGEAGIIGISPDDVIFLPPPKDQKNFCYNTSSCHSSFPEAMKKWNEFYQHVKSPSSSFDDLLKYVWAAHFSSLKIAGKNFQSRSKYYSKPEAEFQRNWALFVDYLAPPRFPTTLVRMNEFQKGLPPRILVSRDKGPIIKDLTGFQNVVLLLLNFLHKVHKYTGTLSFVAWKTLMKLKVARKLFLEIMEYILQLLI
49	>XP_005389230.1	[Chinchilla lanigera]	MALLPSWACVLAGCISAALAGASSLSDLYPPLWKESPGQFHIYKEQDGKYVIDPWVFTDRMGMYKILLRQTAPYFAKFAPENEQNILWGLPLQHGWQYSSGRLADPTRRTNCGYESDHLCISSDSWWADMNYFLSVLPFLAALDSGIMEISPDQVTLLPPAEDQMRFCYDVSGCRSSFPEIVSKWRTFFQYVQKPSSTFEDLLKYLWEAHTTSLKESIKIFEDRYAYYSKQEANFGKNWAAAVLYLAAARLPTTLIRSSIFQKGLPPRILTNTDIAPSIGNFTDLQNVVLVALNIIGDMNRDTDSLTLATWKVLMMTQTARQQFLEFFETVFDSFLKNSQQL
50	>XP_010624075.1	[Fukomys damarensis]	MALPPSWAWVLLGCASASLAGALSLSDLYPPLWQESPGQFSDYRVENGKYVIDPWVFTDRMGMYKVLLNRTATYFAKFGPENEQNLLWGLPLQHGWQYRSGRLADPSRQTDCGYKSNALCVSVSSWSADFNYFLSVLPFLAALDSGVMGTSPDKVTLLPPPKDQMRFCYNVSDCLASFPDLMNQWRIFYEVLCLNFNYFLSVLPFLAALDSGVMGTSPDKVTLLPPPKDQMRFCYNVSDCLASFPDLMNQWRIFYEVLCLSGGRKAFKFHNSPAMLLPVCCAPGKAWGPTSEDQFY
51	>XP_010624076.1	[Fukomys damarensis]	MALPPSWAWVLLGCASASLAGAFNLSNLYPPLWQESPGQFSDYGVENGKYVIDPWVFTDRMGMYKILLNRTATYFAKFGPENEQNLLWGLPLQHGWQYRSGRLADPERRTNCGYEPDPLCISVDSWWADMNYFLSVLPFLAALDSGILGTSPNNVTLLPPPKDQMRFCYNVSGCRSSFPDTMNQWKIFFQYMQSPWSTFEELLKYLWDAHTTSLKDPPKIFEDRHTYYSEKEANFGDNWAVAVLYLAACRFPTTLIRTYKFQKGLPPRILNSTDIAPFIRDFTELQNIVLVALKMIGDVNRVTGSLTLNIWKILMMTQTARKEFLLLFENVFESFP
52	>XP_010624073.1	[Fukomys damarensis]	MAFVPSWACLLVGCISASLAVSSKISDVYPPLWEESPGQFNDYKVENEKYIIDIWNYSQRLGMYKILLNQTTKYFEKFAPDNEQNLLWGLPVHHGWQYHTGRLADPTHRTGCGHRPLEHLCLSVDSWWADVNYFLSIMPFLAAAEAGILGISPDDVIFLPPPKDQKRFCSDVSSCHASFPEAMKNWNEFYQHVKSPSSSFDDLLKYIWDAHFSSLKVARKNFQSRSKYYSKPEADFQRNWALFVDYLAPPRFPTTLVRMYEFQKGLPARILLSRDKGPFIRDLTGFQNTVLLLLDFIHKVHKYTGKRYGGFVFYDFYRVL
53	>XP_012928078.1	[Heterocephalus glaber]	MAFSSSHACLLLGCISASLAASSKISGKYPPLWEESPGQFSDYEVENEKYIINIWNYSQRLGMYKIVLNQTAKYFEKFAPDNEQNLLWGLPVHHGXQYHTGLLADPTHRTGCGYQSEEHLCLSVDSWWADVNYFLSMIPFLAAAEAGIFGISPDDIIFLPPPKDQNKFCSDVSSCHASFPEAMKKWNEFYQHVKSPASSFDDLLKYVWDAHFSSLKVAGKSFQSRSKYYSKSEADFQRNWVLFVDYLAPLRFPTTLVRMYEFHQGLLSRIPVGRDKSPFIKDLTGFQNLVLLLLNFIHKVHKYTGYNRKKGNDKMECN
54	>XP_004846174.1	[Heterocephalus glaber]	MKTNIDSTVRSRERLGAPPSSGGLSSGRPSSLRLLGCVPVPVHGLESPGQFSDYRVENGKYIIDPWVFTDRMGMYRVLLNKTATYFAKFGPENEQNILWGLPLQHGWQYSSGRLADPGRRTNCGYESDPLCISIDSWWADMNYFLSVLPFLAALDSGIMGTSPDQVTLLPPPRDQTRFCYDVSGCRSSFPETIRKWKMFFQYLQTPLSTFEGLLKYSWNAHTASLKDPIKIFEDRFMYYSKEEENLGVNWAITVNYLAASQFPTTLIRAYTFQKGLPPRILNSTDIAPFISNFTELQNIIVVALNIIGDMNRVTGSLTLSIWKILMMTQAARKGFLEFFETVFQSVGEVSTILKLLHFEWYETSTMWLMPRSVTISSSSSPRLDHGYSDHSVPGELN
55	>XP_004630363.1	[Octodon degus]	MAFLPSWACVLAGCVSAALAGASNLSDLYPPLWNESPGQFFNYKVENGKYVIDPWVFTDRMGLYKILLNQTATYFEKFAPENEQNILWGLPLQHGWQYSSGRLVDPTRKTNCGYESNHLCISVDSWWADMNYFLSVLPFLAALDSGIMDISADQVTLLPPPKDQAKFCYDVSGCRATFPDIINEWRTFFQHMQTSSITFEQLLKYLWNAHVASLEVSIKGFEDRYTYYSKEEANFGQNWAVSVNYLAASRVPTTLIRTYNFQKGLPPRVLTSADVAPFISNFTGLQNFVLVALDVIGDLHRYTGSLTLNIWKILMMTQAAREKFLQFFEMVFSAAS
56	>XP_020022640.1	[Castor canadensis]	MTLLPSWVWVLAGCLSASLVQSSNLSDFYPPLWKESPGQLSDYKVQDGVYIIDPWIFTDRMGMYKILLNKTATYFAKFAPENEQNILWGLPLQHGWQYKTGRLADPTGRTNCGYKSGNHLCISVDSWWADINYFLSVLPFLAAVDSGIMGISSDQVTLLPPPTDQMRFCYGVTGCRSSYIDLMNKWSNFYQYMLSPSSNFDDLLKYLWIAHTSTLKVPLSAFEDRFFYYSNQEADFGKSWAVTVNYLGAACFPTTLNRSHEFQKGLPPRILVSTDIAPYISDFTALQNIVLVVLNVVRNVDESTASLSLTAWKYLMKTQAARELFLEIFEEVFGVFN
57	>XP_012882273.1	[Dipodomys ordii]	MAFIPCWAWVLVGYLSTSVVGAPNLSSFYPPLWEESPGQFSDYKVENGKYIIDPWVYTSRMGMYKILLSQTATYFAKFAPENEQNVLWGLPLQLGWQFRSGRSADPTRKTNCGYESEDHLCISADSWWTDINYFLCAIPFLSAVDSGIMGISPDQVTLLPPPKDQQRFCYNVSGCRSSHPEMMKQWNAFYQYLKSPSSNFDEILRYLWIAHTSSLEGSLGNFEDKFLYYSEPEANFEKSWCVVVNYLVASLYPPTLIRTHIFEKGLPPRVLLKTDIAPFIKGFTPLQNVVVLSLNGLRKLDESTDSESLTGWETLMKTKTARKLVLLLMEIFIEIAT
58	>XP_012882229.1	[Dipodomys ordii]	MAFIPCWAWVLVGYLSTSVVGAPNLSSFYPPLWEESPGQFSDYKVENGKYIIDPWVYTSRMGMYKILLSQTATYFAKFAPENEQNVLWGLPLQLGWQFRSGRSADPTKKTNCGYESEDHLCISADSWWTDINYFLCAIPFLSAVDSGIMGISPDQVTLLPPPKDQQRFCYNVSGCRSSHPEMMKQWNAFYQYLKSPSTDFDDILRYLWTAHTSSLEGSLGNFEDKLLYYSKPEEDFEKSWCVVVNYLVAFLYPPTLIRTHNFENGLPPRVLLNTDIAPFINGFTPLQNVVVLSLNGLRKLDESTDSESLTLWETLMKTKTARKLVLLIMEIFIEIHELNVQGNLMLTCSYIPTMCLAQIHLSITLPHPNSSPLPDKLRKASLSQSQAYM
59	>XP_012882231.1	[Dipodomys ordii]	MAFIPCWAWVLVGYLSTSVVGAPNLSSFYPPLWEESPGQFSDYKVENGKYIIDPWVYTSRMGMYKILLSQTATYFAKFAPENEQNVLWGLPLQFGWQFRSGRSADPTRKTNCGFESEDHLCISADSWWTDINYFLCAIPFLSAVDSGIMGISPDQVTLLPPPKDQQRFCYNVSGCRSSHPEMMKQWNAFYQYLKSPSTNFEDILRCLWTAHTSSLEGSLGNFEDKFLYYSKPEADFGKSWCVFVNYLVASLYPPTLIRTHNFEKGLPPRVLLKTYRAPLIKGFTPLQNVFLLSLNGLRKLDDSTARAISKGHPVNKISAQRSKHRSSGLSKPLLCLETGTSHPRNVFTEPGHNKPDPENFYYSIRPVCLPSLPVFSGMRDHGTLSVDCIWSRQKPEGIQ…
60	>XP_004651279.1	[Jaculus jaculus]	MALLPSWAWVLAGCLSAAAGASDLSGLYPPLWEESPGQFSDYRVENGKYIIDPWIFTERMGAYRILLNQTAPYFEKYAPENEQNILWGLPLQHGWQYSSGRLVDPTGRTDCGYESRDHLCISVDSWWADINYFLSMLPFLAAVDSGIMGISSEQITLLPPPKDQTKFCYDVAGCWSTFPDIMEKWTAFFQYMQSPSSDFDGLLNHLWVAHTSSLKYPVTIFEDRYAYYVNPEADFEKNWAVAVNYLAAAQLPTTLTRSHSLQKGLASRMLLSTDKAPFIADFTPLQNSVLVALSSLGDTDRLTGSLSLAAWKISMKTEAARKFFLQLLENYVALST
61	>XP_004651400.1	[Jaculus jaculus]	MALLPSWAWVLAGCLSAAAGASDLSGLYPPLWEESPGQFSDYRVENGKYIIDPWIFTERMGAYRILLNQTAPYFEKYAPENELNILWGLPLQHGWQYRSGRLADPTTGTGCGHENGDNLCISVDSWWADINYFLSVLPFLAAIDSGIMGISSEQVTLLPPSKDDMRFCYNVSGCFSKFPDIMQKWTAFFQYIQLPSSTFYESLEYLWEAHSSSLKNSYKNFEDRYAYYSKQEADFERHLIVAVEGIAAVRLPPTLIIIHNAQKHLPPRVLVATDIPPLIADFTLPQNLVLVILNFIIGWVETLQVYTG
62	>XP_027803199.1	[Marmota flaviventris]	MTFNLSWACVLVGCISASLAGAYNLSDEFPPLWKESPGQFSDYSVENGKYIINPWNYSERIGMYKILLAQTARYFEKFAPEDEQNILWGLPIHHGWQYHSGRLADPTLRTDCGHDSGDPLCISVDSWWADLNYYLSTIPFLAAIDSGLMGVSADNVILLPPSKDQTNFCYNVSSCHSSFPEAMKMWNKFYKCAMSPSSSFDDLLKYMWDAHVSSLEFARKNFQSRSKYYSKQEADFQSNWALLVDYLAPSLFPTTLDRVCEFQKGLPPRTLVSGDPAHFISDFTDLQNKVLLGLKFLHIMHKYSGIIIDITYLDKFVFKYIYLTYEQETNDYVLRKQYKAQFLAH
63	>XP_027803198.1	[Marmota flaviventris]	MAFLTCWACVLVGCLSASLTRASDFSDLYPPLWKESPGQLSDYPVENGTYIINPWVFSEKMGVYKILLNKTATYFAKFAPGNEQNLLWGLPLQHGWQYTSGRLADPSQRTDCGYESDHLCVSVDSWWADLNYFLSVIPFLAAVDSGVLGISSDQIRFLPPPKDQTRFCYDVSGCHSSFSEIMNKWIDFYQYMKLPTSNFDDLLKYLWDAHTISLKTSVKSFEDRYAFYSEEESEFEKNWIIAVEYIGASRIPTTLIRVHKSQKGLPPRILVNTDKAPVISDFTVFQNTVLLGLSTLGKVHKSSEFHHVINQVFPLKAVNGKFLIFSQLRKKGINLLEKFSDVNFPAHTLQYSSDQSLVQLKEF
64	>XP_027803200.1	[Marmota flaviventris]	MTFLPSWVCVLVGSLSFSLAGDLNFLDMYPPLWKESPGQFSDYPVENGTYIINPWIFPERLGMYKILLNQTATYFEKFASGNEQNLLWGLALQHGWQYSSGRLADPSQRTDCGYESDHLCISVDSWWADLNYFLCVLPFLAAVDYGILGISSDQVRLQPPPMDQKRFCYDVSGCLLSFPEIMNKWSDFYKYVHSPSSTFEDILEYLWVAHVFTLNNIFNTFDDRYVYYSKQEAKFEKNWVNAVEYIGAARIPTTFIRVYESQKGLPPRILSKMDTASGISDFTALQNTVLSGLSVLGTVSKLTVDNEYFKVKFVRKECTGQEIMISRIDMNHL
65	>XP_015353117.1	[Marmota marmota marmota]	MTFLPSWVCVLVGSLSFSLAGDLNFLDLYPPLWKESPGQFSDYPVENGTYIINPWIFPERLGMYKILLNQTATYFEKFASGNEQNLLWGLALQHGWQYSSGRLADPSQRTDCGYESDHLCISVDSWWADFNYFLCVLPFLAAVDYGILGISSDQVRLRPPPVDQKRFCYDVSGCLLSFPEIMNKWSDFYKYVHSPSSTFEDILEYLWVAHIFTLNNIFNTFDDRYVYYSKQEAKFEKNWVNAVEYIGAARIPTTFIRVYESQKGLPPRILSKMDTASGISDFTALQNTVLSGLSVLGTVSKLTGENFKRILDKNQDHVEQTLVN
66	>XP_015353130.1	[Marmota marmota marmota]	MAFLTCWACVLVGCLSASLKRASDFSDLYPPLWKESPGQLSDYPVENGTYIINPWVFSEKMGVYKILLNKTATYFAKFAPGNEQNLLWGLPLQHGWQYTSGRLAYPSQRTDCGYESDHLCVSVDSWWADLNYFLSVIPFLAAVDSGVLGISSDQIRFLPPPKDQTRFCYDVSGCHSSFSEIMNKWIDFYQYMKLPTSNFDDLLKYLWDAHTISLKTSVKSFEDRYAFYSEEESEFEKNWIIAVECIGASRIPTTLIRVHKSQKGLPPRILVNTDKAPVISDFTVFQNTVLLGLSTLGKVHKSSEFHHVINQVFPLKAVNGKFLIFSQLRKKGINLLEKFSDVNFPAHTLQYSSDQSLVQLKEF
67	>XP_015356581.1	[Marmota marmota marmota]	MWSALVIPTFLFLSCFSVGSAQIPGSVTHGNDRYPPFWDQINGDIAEFPVQDNKIIIDLWKYKDRLQIYKILIRESNKYFVQFGKNDTGNVLWGLTLLYGKLYKTGRFVKPSNSSVCAYEGEFPGCISIDSGWGGFNFYVLTIYFLAAIESGFLRNISQEIVFLSPEEHRSYFCYSIEECRASFPQAMDTAKKFYQYLQSRKILSIVGGTPVYNTDKDTAILYMWDAHQALIDIGKPMFNDIFQYSSATERDFTFNFLLAIEFCAAAIYRSFFESSAEFLVGFPHRPLTDEDDPILPSDFNIREKALMSSVKLISNINQMTGGSFLTVWKKAMNVSKITQFLGRLVIKNLLLIPNT
68	>XP_021588985.1	[Ictidomys tridecemlineatus]	MAFLTCWACVLVGCLSASLTRASDFSDLYPPLWKESPGQLSDYPVENGMYIINPWVFSEKMGVYKILLNKTATYFAKFAPENEQNLLWGLPLQHGWQYTSGRLADPSQRTDCGYESDHLCVSVDSWWADLNYFLSVIPFLAAVDSGVLGISSDQIRFLPPPKDQTRFCYDVSGCHSSFPEIMKKWIVFYQYLKLPTSNFDDLLKYLWDAHTISLKTSVKSFEDRYAFYSEKESEFEKNWIIAVEYIGASRIPTTLIRVHKSQKGLPPRILVDTDTAPVISDFTVFQNIVLLGLSTVGKVHKSSGAFSLISWKIAMKIETSRKLLLKTFDILLEISE
69	>XP_005335444.1	[Ictidomys tridecemlineatus]	MAFLPSWVCVLVGSLSFSLAGDLNFLDLYPPLWKESPGQFSDYPVENGTYIINPWIFPERLGMYKILLNQTATYFEKFASGNEQNLLWGLALQHGWQYSSGRLADPSQRTDCGYESDHLCISVDSWWADFNYFLCVLPFLAAVDSGLLGISSDQVRLLPPPVDQKRFCYDVSGCLLSFPEIMNKWSDFYKHVHSPSSTFEDILEYLWDAHIFTLNNIFNTFDDRYVYYSEQEAKFEKNWVTSVEYIGAARIPTTLIRVYESQKGLPPRVLSKKDTAPGISDFTALQNTVLSGLSVLGTVNKLTEKSYVFFELLRSFPTWHLATVAVPIGILHEECGSRLATSWRPGYRPLPRVSAPYLLGCTSGSSCAVAGVWVVSSHPVVRAVGGQSVAGRRAVSSHP…
70	>XP_021589001.1	[Ictidomys tridecemlineatus]	MAAVSVSRDGSNLGIPMLVDGGPHGSGHQGSCTEGCLGSCKGTDARESCMSRLADPTHRTDCGHDSGDPLCISVDSWWADLNYYLSTIPFLAAIDSGLMGVSADNIILLPPSKDQTNFCYNVSSCHSSFPEAMKMWNKFYKCAMSPSSSFDDLLKYMWDAHVSSLEFARKNFQSRSKYYSKQKADFQSNWALLVDYLAPSLFPTTLDRVCEFQKGLPPRILVSGDPAHFISDFNDLQNKVLLGLKFLHIMHKYSATKMKPV
71	>XP_026236786.1	[Urocitellus parryii]	MTFSLSWACVLVGCISASLSGAYNLSDEFPPLWKGSPGQLSDYSVENGKDIINPWNYSERIGMYKILLAQTARYFEKFAPENEQNILWGLPIHHGWQYHTGGLADPTHRTDCGHDSGDPLCIYVDSWWADLNYYLSTIPFLAAIHSGLMGVSADNIILLPPSKDQTNFCYNVSSCHSSFPEAMKMWNKFYKCAVSPSSSFDDLLKYMWDAYVSSLEFAHKNFQSRSKYYSKQEADFQSNWALLVDYLSPLLFPTTLDRVCEFQKGLPPWILVSGDQAHFISDFNDLQNKVLLGLKFLHTMHKYSASDRSQDLRRGRKGSSSISHNGKSTKEASGHHLGELTSPSPLSDRLQ
72	>XP_026236780.1	[Urocitellus parryii]	MAFLTCWACVLVGGLSASLTRASDLSDLYPPLWKESPGQLSDYPVENGTYIINPWVFSEKMGVYKILLNKTATYFAKFAPENEQNLLWGLPLQHGWQYTSGRLADPSQRTDCGYESDHLCVSVDSWWADLNYFLSVIPFLAAVDSGVLGISSDQIRFLPPPKDQTRFCYDVSGCHSSFSEIMKKWIDFYQYMKLPTSNFDDLLKYLWDAHTISLKTSVKSFEDRYAFYSEKESEFEKNWIIAVEYIGASRIPTTLIRVHKSQKGLPPRILVDTDIAPVISDFTVFQNTVLLGLSTVGKVHKSSEFHHVINQAFPLKAVNGKFLIFSQLSKKGINLLEKFSDLNFPAHTLQYSSDQSLVQLKEF
73	>XP_026236789.1	[Urocitellus parryii]	MAFLPSWVCLLVGSLSFSLAGDLNFSDLYPPLWKESPGQFSDYPMENGTYIINPWIFPERLGIYKILLNQTATYFEKFASGNEQNLLWGLALQHGWQYSSGRLADPSQRTDCGYESDHLCISVDSWWADFNYFLCALPFLAAVDSGLLGISSDQVRLRPPPVDQKRFCYDVSGCLLSFPEIMNKWSNFYKCVHSPSSTFEDILEYLWDAHIFTLNNIFNTFDDRYVYYSKQEAKFEKNWVNAVEYIGAARIPTTFIRVHESQKGLPPRILSKMDTASGISDFTALQNTVLSGLSVLGTVSKLTVSAPYPLGRILGSSCVVAGVWAVSSRPVLGAEGGHRRVGGF
74	>XP_026236777.1	[Urocitellus parryii]	MIVTSGTACVSCGYSSLTDNQKADKLAEVEWLENVPAEDLLQVLFFGDIPETTCEMEVHLSSPFPLNFLVNTSQAHPTGSFQLNPKGSEKMWPALVIPTFLFLSCFSVGSAQIPGSVTDGNDRYPPFWDQINGDIAEFPVQDNKIIIDIWKYKDRLQIYKILIRESNKYFVQFGKNDTGNVLWGLTLFYGKLYKTGRFVKPSNSSVCAYEGEFPGCISIDSGWGGFNFYVLTIYFLAAIESGFLRNISQEIVFLSPEEHRSYFCYSIEECRASFPQAMDAAKKFYQYLQSRKILSIVGDTPVYNTDKDTAILYMWDAHQALIDIGKPMFNDIFQYSSATERDFTFNFLLAIEFCAAAIYRSFFESSAEFLVGFPHRPLTDEDDPILPSDLNIREKALMS…
75	>XP_020930551.1	[Sus scrofa]	MTFHLPWACVIIGCIFVSLGRASNTPDVYPPLWKESPGQFSDYKVEDGKYIINIWHYLERLGTYKILLNKTAKYFEKFAPENEQNILWGLPVHHGWQYRTGRLADPTQRTNCGHESGDYLCISVDSWWADVNYYLSAMPFLAAVDSGIMGISSDNITFLPPSKDQTNFCYNVSSCYSSFPETMKKWNKFYQQVKSYSSSFEDLLKYLWAAHMSSLKVAHKKFGNRLKFYSKQEADFERSWALFVDYLAPPLFPTTLIRTAEFQKGLPTRMLVDGDKAPLVSDFTSFQNTVLLGLNFLHKVHKYTGKLSFIVWKTLMKFKVARKLFLEILDLILHCFN
76	>XP_003121259.1	[Sus scrofa]	MAFLPPWASALVGCISVSLAGAFNLSDLHPPLWNKSPGQFSDYRVENGKYIIDPWVYPKRMGMYKILLNKTASYFEKFAPDNELNLFWGLPLQHGWQYTTGRLVDPSQRTDCGYESGDHLCISVDSWWADMNYFLSALPFLAAVDSGIMGISSDKITLLPPPKDQTKFCLNISSCQSSFPKTMSKWNALYKQLQSLSSSFDDLIKYLWDAHISALKDAYKIFEDRLDYYSKPEGDFGRDWYVSLDYLAAAYFPTTIITVTEFQKALPPRVLVDSDRAPFISNFTDLQNTVLLGLNLLHQVDDATGSLSLAVWKILMKTEVARKIALKIFETILAAFQHF
77	>XP_020940144.1	[Sus scrofa]	MYQVSNGIGFYVLATYFLAAIESKFLRAIPYEIELIPQEEYRSKFCYSVAECRASYPRAMDRGNDFFKYLLSRVVVSSVGGIPKYNVDEDTVIRYMWDVHQAAVDVGKSQLSDVSFYSSETERDFFMDFLLAVEFSVATLYRPYINSTAEFLVGFPHRPLTDQDRNVLASDVTVREKAFMSSVKFFSRTNEATGGLFLTVWKIAMTSEAGRAAGRFLIKRLLLIPSL
78	>XP_010860249.1	[Bison bison bison]	MLSLLAPSACVLVGCIFVSSAEVFSLSDQYLPLWNETPGQFSDYSVENGKYIIDPWVYPKRMGMYKILLNKTANYFEKFAPDNEQNFLWGLPLQHGWQYKTGRLVDPTQTTDCGYESGDRLCISVDSWWADMNYFLCALPFLAAVDSGIMGISSDQVLLLPPSKDQTKFCLNVSSCQSSFPSTMRKWNALYKHLQSPSSSFEDLLKYLWEAHVSSLKDGYKIFEDRLEYYSKPEAGFGKDWCVVLDYLAAASFPTIFSTVSEFQQALPPRVLVDGDKAPFISDFTDLQNIVLLGLNLLHKVDSSTEFWEVTINVVCMECVLFVPSALAGICEERSPRKETADFNGLGKQSSIVMARIIR
79	>GENSCAN_predicted_leg1c	[Bison bison bison]	MWSSLLIPTFLFLNFFSVGLAPDPGPTTNASNNYLPFWDQINGDIAEFPVQNNKIIIDPWKYMDRLRIYKILITESDKYFASFGKNNTGNVHWAVTLMYGELFKTDRFSEPPNSSRCAYESGVSGCISINSGWGECRASYPQVMDVANRFYKYLLSRKIVSTTSGIPQYDTDEDTAIFKMWVAHQAAIDVAKPKFSDVSFYSSETERDFTMDFLLAVEFVEAVLYRPYFESSAEFLVGFPHRPLTDQDRNVLMSNFSRWEKALMTAVKLIQKINKSTACQELLPVGFPRVHHEKGWLEEAQAEIKIARRNINNLGYADDTTLMAEKGNGNPLQCSSLENPRDGGALWAAVYGVAQSRTRLKRLSSSSSSNIT
80	>GENSCAN_predicted_DUF781containing_peptide	[Bison bison bison]	MGNTESNERQLFIGVILQLLGKRGIKLKNTAIQSFLSFVQEHCPWFPDEGSVNLDVWEKVGKQLKTYHAEHGSEKVPNDAFSLWNIIRDVLDPAPDSEKVHLKSDSEENAVAKPAPESKRVTFKEENDVETVVKPEENEKNEDPPDYRQLKKMLAAVTTQEQPKDRDEEQDQPSPKQKENLGEITAKYHSDGDRHLLNKDAPKGLRETSPVRPSAPRSLRETSPIRQFVRFSHQTVKGSPEQEKRNTGRSHPSMPPPPCGDPGSTTHENDNYPPFWDQIDGDIAEFPVQNNKIIVDPWKYMDRLRIFKILITESNKYFASFGKNDTGNVFWALTLLYGRLFKTDRFAEPPNSSRCAYESGISSCISINSGWGGISYYVVMMYFLAAIESEFLGSLPYEV…
81	>XP_019822446.1	[Bos indicus]	MLSLLAPSACVLVGCMFVSSAEVFSLSDQYLPLWNETPGQFSDYSVENGKYIIDPWVYPKRMGMYKILLNKTANYFEKFAPDNEQNFLWGLPLQHGWQYKTGRLVDPTRMTDCGYESGDRLCISVDSWWADMNYFLCALPFLAAVDSGIMGISSDQVLLLPPSKDQTKFCLNVSSCQSSFPSTMRKWNALYKHLQSPSSSFXDLLKYLWEAHVSSLKDGYKIFEDRLEYYSKPEXGFGKDWCVVLDYLAAASFPTIFSTVSEFQQALPPRVLVDGDKAPFISDFTDLQNIVLLGLNLLYKVDSSTEFWEVTINVVXMECILFVPSALAGICEERSPRKETADFNGLGKQSSIVMARITPMPPPSPAVVPSAPTKNTGEPPHLINTDLISPTLVSPDPEP…
82	>XP_019822476.1	[Bos indicus]	MWSSLVIPIFLFLSFSSVGLAPDPGSTTHENDNYPPFWDQIDGDIAEFPVQNNKIIVDPWKYMDRLRIFKILITESNKYFASFGKNNTGNVFWALTLLYGRLFKTDRFAEPPNSSRCAYESGISSCISINSGWGGISYYVVMMYFLAAIESEFLGSLPYEVELLSREEYRSNFCYSIEECRAAHPQIMDIANRFYKYLLSRKIVSTTSGIPQYDTDEDTAIFKMWAAHQAAIDVAKPMFSDVSFYSSETERDFTMDFLLAAEFFEAALYRPYFQSSAEFLVGFPHRLLTDQDRNVLMSNFSRREKALITVAKLTTKINKSTDFKVAFIILLTGNINVLIFTGGLLLTIWKKLMTSKFARATGRFFIKRLLLIPIE
83	>XP_027406839.1	[Bos indicus x Bos taurus]	MLSLLAPSACVLVGCMFVSSAEVFSLSDQYLPLWNETPGQFSDYSVENGKYIIDPWVYPKRMGMYKILLNKTANYFEKFAPDNEQNFLWGLPLQHGWQYKTGRLVDPTRMTDCGYESGDRLCISVDSWWADMNYFLCALPFLAAVDSGIMGISSDQVLLLPPSKDQTKFCLNVSSCQSSFPSTMRKWNALYKHLQSPSSSFEDLLKYLWEAHVSSLKDGYKIFEDRLEYYSKPEMGFGKDWCVVLDYLAAASFPTIFSTVSEFQQALPPRVLVDGDKAPFISDFTDLQNIVLLGLNLLYKVDSSTGSLSLTIWKILMKTQAAKMLLLEIFEAILVIFNPTFLG
84	>XP_027407931.1	[Bos indicus x Bos taurus]	MWSSLVIPIFLFLSFSSVGLAPDPGSTTHENDNYPPFWDQIDGDIAEFPVQNNKIIVDPWKYMDRLRIFKILITESNKYFASFGKNNTGNVFWALTLLYGRLFKTDRFAEPPNSSRCAYESGISSCISINSGWGGISYYVVMMYFLAAIESEFLGSLPYEVELLSREEYRSNFCYSIEECRAAHPQIMDIANRFYKYLLSRKIVSTTSGIPQYDTDEDTAIFKMWAAHQAAIDVAKPMFSDVSFYSSETERDFTMDFLLAAEFFEAALYRPYFQSSAEFLVGFPHRLLTDQDRNVLMSNFSRREKALITVAKLTTKINKSTGMIMSYTIHEA
85	>XP_002690103.2	[Bos taurus]	MLSLLAPSACVLVGCMFVSSAEVFSLSDQYLPLWNETPGQFSDYSVENGKYIIDPWVYPKRMGMYKILLNKTANYFEKFAPDNEQNFLWGLPLQHGWQYKTGRLVDPTRMTDCGYESGDRLCISVDSWWADMNYFLCALPFLAAVDSGIMGISSDQVLLLPPSKDQTKFCLNVSSCQSSFPSTMRKWNALYKHLQSPSSSFKDLLKYLWEAHVSSLKDGYKIFEDRLEYYSKPEAGFGKDWCVVLDYLAAASFPTIFSTVSEFQQALPPRVLVDGDKAPFISDFTDLQNIVLLGLNLLYKVDSSTGSLSLTIWKILMKTQAAKMLLLEIFEAILVIFNPTFLG
86	>XP_010806841.1	[Bos taurus]	MWSSLVIPIFLFLSFSSVGLAPDPGSTTHENDNYPPFWDQIDGDIAEFPVQNNKIIVDPWKYMDRLRIFKILITESNKYFASFGKNNTGNVFWALTLLYGRLFKTDRFAEPPNSSRCAYESGISSCISINSGWGGISYYVVMMYFLAAIESEFLGSLPYEVELLSREEYRSNFCYSIEECRAAHPQIMDIANRFYKYLLSRKIVSTTSGIPQYDTDEDTAIFKMWAAHQAAIDVAKPMFSDVSFYSSETERDFTMDFLLAAEFFEAALYRPYFESSAEFLVGFPHRLLTDQDRNVLMSNFSRREKALITVAKLTTKINKSTGGLLLTIWKKLMTSKFARATGRFFIKRLLLIPIE
87	>XP_014336312.1	[Bos mutus]	MRKYHVFFLHFPIKALPYSQPPSSSMLSLLAPSACVLVGCIFVSSAEVFSLSDQYLPLWNETPGQFSDYSVENGKYIIDPWVYPKRMGMYKILLNKTANYFEKFAPDNEQNFLWGLPLQHGWQYKTGRLVDPTQTTDCGYESGDRLCISVDSWWADMNYFLCALPFLAAVDSGIMGISSDQVLLLPPSKDQTKFCLNVSSCQSSFPSTMRKWNALYKHLQSPSSSFEDLLKYLWEAHVSSLKDGYKIFEDRLEYYSKPEAGFGKDWCVVLDYLAAASFPTIFSTVSEFQQALPRRVLVDGDKAPFISDFTDLQNIVLLGLNLLHKVDSSTDILRTSSLGNSVPDNAEKTVLRGRKGVDFKENSGLPLDADSTWVALNVMFINGLNWDLSFRVKKDQDEV…
88	>XP_005897662.1	[Bos mutus]	MWSSLVIPTFLFLSFSSVGLAPDPGSTTHENDNYPPFWDQIDGDIAEFPVQNNKIIVDPWKYMDRLRIFKILITESNKYFASFGKNNTGNVFWALTLLYGRLFKTDRFAEPPNSSRCAYESGISSCISINSGWGGISYYVVMMYFLAAIESEFLGSLPYEVELLSREEYRSNFCYSIEECRAAHPQIMDIANRFYKYLLSRKIVSTTSGIPQYDTDEDTAIFKMWVAHQAAIDVAKPMFSDVSFYSSETERDFNMDFILATEFFEAALYRPYFESSAEFLVGFPHRLLTDQDRNVLMSNFSRREKALITVAKLTTKINKSTDFKVAFIILLTGNINVLIFTGGLLLTIWKKLMTSKFARATGRFFIKRLLLIPIE
89	>XP_006044855.2	[Bubalus bubalis]	MLSLLAASACVLVGCIFVPSAEVFRLSDQYLPLWNETPGQFSDYSVENGKYIIDPWVYPKRMGMYKVLLNKTASYFEKFAPDNEQNFLWGLPLQHGWQYKTGRLVDPTRTTDCGYESGDRLCISVDSWWADMNYFLCALPFLAAVDSGIMGISSDQVLLLPPSKDQTKFCLNVSSCQSSFPSTMRKWNALYQHLQSPSSSFEDLLKYLWEAHVSSLKDGYKIFEDRLEYYSKPEAGFGRDWCVVLDYLAAASFPTIFSTVSEFQQALPPRVLVDGDKAPFISNFTDLQNILLLGLNLLHKVDSATGSLSLTIWKILMKTQAAKMLLLEIFEAILAIFNPTSLG
90	>XP_025150351.1	[Bubalus bubalis]	MWSSLVIPTFLFLGFSSVGLAPDPGSTTHENDNYPPFWDQIDGNIAEFPVQNNKIIVDPWKYMDRLRIFKILITESNKYFASFGKNNTGNVFWALTLLYGRLFKTDRFSEPPSSSRCAYESGVSSCISINSGWGGISYYVVMMYFLAAIESEFLGNLPYEVELLSREEYRSNFCYSVEECRAEYPQIMDIANRFYKYLLSRKIVSTTSGIPQYDTDEDTAIFKMWAAHQAAVDVAKPMFSDISFYSSETERDFTMDFLLATEFFEAVLYRPYFESSAEFLVGFPHRLLTDQDRNVLMSNFSRREKALITVAKLTTKINKSTGGLLLTIWKKLMTSKFARATGRFFIKRLLLIPIE
91	>XP_006187076.1	[Camelus ferus]	MAFLHPWACVLVSCISVSLVGEFNLSDLYPPLWNESPGQFSDYRVENGKHIIDPWVYPERMGMYKILVNKTASYFEKFAPDNEQNILWGLPLQHGWQYTTGRLVDPSGRTDCGYETGDHLCISVDSWWADMNYFLSALPFLGAVDSGIMGISSDQVTLSPPPKDQTKFCLDVSSCQSSFPQTMSKWNTFYKHLQLTSSSFDDLLKYLWDAHTSSLKDVYKVFEDRLEYYSEPEADFGRDWCVALDYLATSRFPTTFIRVSEFQKALPPRVLVSGDKAPFISNFTALQNTVLLGLNLLHKVDSAT
92	>XP_010964120.1	[Camelus bactrianus]	MAFLHPWACVLVSCISVSLVGEFNLSDLYPPLWNESPGQFSDYRVENGKHIIDPWVYPERMGMYKILVNKTASYFEKFAPDNEQNILWGLPLQHGWQYTTGRLVDPSGRTDCGYETGDHLCISVDSWWADMNYFLSALPFLGAVDSGIMGISSDQVMLSSPPKDQTKFCLDVSSCQSSFPQTMSKWNTFYKHLQLTSSSFDDLLKYLWDAHTSSLKDVYKVFEDRLEYYSEPEADFGRDWCVALDYLATSRFPTTFIRVSEFQKALPPRVLVSGDKAPFISNFTALQNTVLLGLNLLHKVDSATAPAGDTS
93	>XP_010987008.1	[Camelus dromedarius]	MAFLHPWACVLVSCISVSLVGEFSLSDLYPPLWNESPGQFSDYRVENGKHIIDPWVYPERMGMYKILVNKTASYFEKFAPDNEQNILWGLPLQHGWQYTTGRLVDPSGRTDCGYETGDHLCISVDSWWADMNYFLSALPFLGAVDSGIMGISSDQVMLSSPPKDQTKFCLDVSSCQSSFPQTMSKWNTFYKHLQLTSSSFDDLLKYLWDAHTSSLKDVYKVFEDRLEYYSEPEADFGRDWCVALDYLATSRFPTTFIRVSEFQKALPPRVLVSGDKAPFISNFTALQNTVLLGLNLLHKVDSATAPAGDTS
94	>XP_006200178.1	[Vicugna pacos]	MAFLHPWACVLVSCISVSLVGAFNLSDLYPPLWNESPGQFSDYRVENGKHIIDPWVYPERMGMYKILMNKTASYFEKFAPDNEQNILWGLPLQHGWQYTTGRLVDPRGRTECGYETGDHLCISAYSWWADMNYFLSALPFLGAVDSGIMGISSDQVTLSPPPTDQTKFCLDVSSCQSSFPQTMSKWNTFYKHLQLTSSSFDDLLKYLWDAHTSSLKDVYKVFEDRLEYYSEPEADFGRDWCVAVDYLATSLFPTTFIRVSEFQKALPPRVLVSGDKAPFISNFTALQNTVLLGLNLLHKVDNATASHSPAILATNPIFLRPKKESRGSNGDISNLLDRESYKSEAKVLE
95	>XP_012024964.1	[Ovis aries musimon]	MPSLLAPWACVLAGCIFVSSAEVFSLSDQYPPLWNESPGQFSDYSMENGKYIIDPWVYPKRMGMYKILLNKTASYFEKFAPDNEQNFLWGLPLQHSWQFITGRLVDPTRTTDCGYESGDHLCISVDSWWADMNYFLCALPFLAAVDSGIMGISSDQVLLLPPPKDQTKFCLSVSSCQSSFPSTMRKWNALYKHLQSPSSSFEDLLKYLWEAHVSSLKDGYKIFEDRLDYYSKPEAGFGKDWCVVLDYLAAASFPTIFSTVSEFQKALPPRVLVDGDRAPFISDFTDLQNIVLLGLKLLHEVDSVTGSLSLAIWKILMKTQAAKTLLLEFFEAVLAIFNPTFLG
96	>XP_012005189.1	[Ovis aries musimon]	MWSSLVIPTFLFLSFSSVGLAPDPGSTTHENDNYPPFWDQTDGNIAEFPVQNNKIIIDPWKYMDRLRIYKILITESNKYFASFGKNDTGNVLWALTLFYGRLFKTDRFSEPPNSSRCAYESGVSSCISINSGWGGISYYVVIMYFLAAIESEFLGNLPYEVELLSREEYRSNFCYSVEECRAAYPQAMDIHNRFYKYLQSRKIVSTTSGIPQYDTDEDTAIFKMWAAHQAAVDVAKPKFRDVSFYSSETERDFTMDFLLTIEFVEAVLYRPYFESSAELLVGFPHRLLTDQDRNGLTSNFSRREKALMTVAKLITKINKSTGGLLLTIWKKLMTSKFARAMGRFFIKRLLLIPVE
97	>XP_027828123.1	[Ovis aries]	MPSLLAPWACVLAGCIFVSSAEVFSLSDQYPPLWNESPGQFSDYSMENGKYIIDPWVYPKRMGMYKILLNKTASYFEKFAPDNEQNFLWGLPLQHSWQFITGRLVDPTRTTDCGYESGDHLCISVDSWWADMNYFLCALPFLAAVDSGIMGISSDQVLLLPPPKDQTKFCLSVSSCQSSFPLTMRKWNALYKHLQSPSSSFEDLLKYLWEAHVSSLKDGYKIFEDRLDYYSKPEADFGKDWCVVLDYLAAASFPTIFSTVSEFQKALPPRVLVDGDRAPFISDFTDLQNIVLLGLKLLHEVDSATGSLSLAIWKILMKTQAAKTLLLEFFEAVLAIFNPTFLG
98	>XP_027828521.1	[Ovis aries]	MYFLAAIESEFLGNLPYEVELLSRKEYRSNFCYSVEECRAAYPQAMDIANRFYKYLQSRKIVSTTSGIPQYDTDEDTAIFKMWAAHQAAVDVAKPKFRDVSFYSSETERDFTMDFLLTIEFVEAVLYRPYFESSAELLVGFPHRLLTDQDRNGLTSNFSRREKALMTVAKLITKINKSTGGLLLTIWKKLMTSKFARAMGRFFIKRLLLIQIE
99	>XP_017908998.1	[Capra hircus]	MPDYNNSILASAEVFNLSDQYPPLWNESPGQFSDYSMENGKYIIDPWVYPKRMGMYKILLNKTASYFEKFAPDNEQNFLWGLPLQHSWQFITGRLVDPTRKTDCGYESGDRLCISVDSWWADMNYFLCALPFLAAVDSGIMGISSDQVLLLPPPKDQTKFCLSVSSCQSSFPSTMRKWKALYKHLQSPSSSFEDLLKYLWEAHVSSLKDGYKIFEDRLDYYSKPEAGFGKDWCVVLDYLAAASFPTIFSTVSEFQKALPPRVLVDGDRAPFISDFTDLQNIVLLGLKLLHEVDSATVARELTAHASSQLKHRQAEALQGVEQAQAGCANAPAARAHPADGRQVCAVRARSACRVRVQGADGLPGAWRRVVGWAGVGLPASLLSARACRGCSCAAPLPGS…
100	>XP_005684780.1	[Capra hircus]	MWSSLVIPTFLFLSFSSVGLAPDPGSTTHENDNYPPFWDQTDGDIAEFPVQNNKIIVDPWKYMDRLRIYKILITESNKYFASFGKNDTGNVFWTLTLLYGRLFKSDRFSEPPNSSRCAYESGVSSCISINSGWGGISYYVVIMYFLAAIESEFLGNLPYEVELLSREEYRSNFCYSVEECRAAYPQAMDIHNSFYKYLQSRKIVSTTSGIPQYDTDEDTAIFKMWAAHQAALDVAKPKFRDVSFYSSETERDFTMDFLLAAEFIEAVLYRPYFESSAEFLAGFPHRLLTDQDRNVLTSNFSRREKALITVVKLITKINKSTGGLLLTIWKKLMTSKFARAIGRFFIKRLLLIPIE
101	>XP_020734568.1	[Odocoileus virginianus texanus]	MGMYKILLNKTASYFEKFAPDNEQNILWGLALQHGWQFGSGRLVDPTQTTDCGYESGDRLCISVDSWWADLNYFLCALPFLAAVDAGIMGISSDQVLLAPPPKDQTKFCLSSSSCQLSYPSTMRKWDAFYKHLQSPSSSFEDLLKYMWEAHVSSLNVGYKIFEDRFEYYSKPEAGFGEDWSMFVDYIAAANFPTIFSTVSVFQKALPPRVLVDGDRAPFISDFTDTQNIVLLGLNLLGEVDRATGSLSLTIWKILMKTQAAKTLLLKFLEAVFAIINPTFLG
102	>XP_020735458.1	[Odocoileus virginianus texanus]	MYSSLFGKNFGISYYVVIMYFLAAIESDFLGNLPYEVELLPREEYRSNFCYSVEECRAAYPQIMDIANRFYKYLQSRKIVSTTRGIPQYDTDEDTAIFKMWVVHQAAIDVAKPKFSDVSFYSSETERDFTMDFLVTAEFFEAVLYRPYFESSAEFLVGFPHRLLTDQDRNVLTRNFSRREKALITVAKLTTKINKSTGMIMSYTIHEA
103	>XP_014708970.1	[Equus asinus]	MALDLSWEYVVIVCIFASLAGASSISDAYPPLWKESPGEFSDYKVENGKYVINVWHYLERMGTYKILLNKTAKYFEKFAPENEQNILWGLPVHHGWQYYTGRLADPTQRTGCGHESGDHLCISVDSWWADFNYYLSAMPFLAAIDSGIMGISSDNVTFLPPSKDQMSFCYNVSSCHSSFPEAMKKWNEFYQHVKSCSDNLDDLLKYLWAAHVSSLKIAHKNFHDRLKYYSKQEADFERSWALFVDYLAPPRFPTTLTRMYEFQKGLPTRMLASGDIAPFIKDFTGFQNTVLLALNFIRKVHEYTGTLSFTVWKTLMKVKVARKLFLEILEFILHFFN
104	>XP_014708971.1	[Equus asinus]	MGFLPPWACVLVGCFSVSLAGDSSLSDLYPPLWEESPGQFSDYRVENGKYIIDPWVYPERMGMYKILLNKTAIDFERFAPENKDNILWVLPLQHGWQYSTDRLAAPSKRTDCGYESGDRLCISVDSWWADINYFLSAIPFLAAVDSGIMGISSDQVVLLPPPKDQTEFCLNVSSCRSSFTGAMRTWNVFYQRLQSSSQSFSKLLKYXWAAHVSSLEDADGLFEDKLEYYSKPEAEFGRSWAVAVYYIAASRFPTTLTKVYQFKEGLPPRLLVSGDKAPFIRDFTDLQNIVLFGINLLYKINESTAAAQEIPLDHPALMASGA
105	>XP_014708964.1	[Equus asinus]	MDAANVFYQYLESRKKVLTIGDIPKYDTDEDTAIVYVWRMHRASFDAATPKFSDILFYSSETERDFTIDFALAVELCEDTRYGPDFEGSVDFAVGFPHRQLTDQDQYVLTSDFSIREKAHLRTVRLLAKTNEITGVAFLTSWKTVVKSGIGRAGGRLLIKRLLLIPRL
106	>XP_023506814.1	[Equus caballus]	MGTYKILLNKTAKYFEKFAPENEQNILWGLPVHHGWQYYTGRLADPTQRTGCGHESGDHLCISVDSWWADFNYYLSAMPFLAAIDSGIMGISSDNVTFLPPSKDQMSFCYNVSSCHSSFPEAMKKWNEFYQHVKSCSDNLDDLLKYLWAAHVSSLKIAHKSFHDRLKYYSKQEADFERSWALFVDYLAPPRFPTTLTRMYEFQKGLPTRMLASGDIAPFIKDFTGFQNTVLLALNFIRKVHEYTGTLSFTVWKTLMKVKVARKLFLEILEFILHFFN
107	>ENSECAT00000000579.1	[Equus caballus]	MGFLPPWACVLVGCFSVSLAGDSSLSDLYPPLWEESPGQFSDYRVENGKTINKFWIKAKSAKQGTEVVVLSQNAKYYAFNGKDIFYLVWISRLVHNFRHRRDRLADPSKRTDCGYESGDRLCISVDSWWADINYFLSAISFLAAVDSGIMGISSDQVVLLPPPKDQTEFCLNVSSCRSSFTGAMRMWNVFYQRLQSSSQSFSKLLKYLWAAHVSSLEDADGLFEDKLEYYSKPEAEFGRSWVVAVDYIAASRFPTTLTKVYQFQEGLPPRLLVSGDKAPFIRDFTDLQNIVLFGMNLLYKINESTG
108	>XP_008531548.1	[Equus przewalskii]	MGTYKILLNKTAKYFEKFAPENEQNILWGLPVHHGWQYYTGRLADPTQRTGCGHESGDHLCISVDSWWADFNYYLSAMPFLAAIDSGIMGISSDNVTFLPPSKDQMSFCYNVSSCHSSFPEAMKKWNEFYQHVKSCSDNLDDLLKYLWAAHVSSLKIAHKNFHDRLKYYSKQEADFERSWALFVDYLAPPRFPTTLTRMYEFQKGLPTRMLASGDIAPFIKDFTGFQNTVLLALNFIRKVHEYTGTLSFTVWKTLMKVKVARKLFLEILEFILHFFN
109	>XP_008531551.1	[Equus przewalskii]	MGFLPPWACVLVGCFSVSLAGDSSLSDLYPPLWEESPGQFSDYRVENGKSNPCIPSLLDRLADPSKRTDCGYESGDRLCISVDSWWADINYFLSAISFLAAVDSGIMGISSDQVVLLPPPKDQTEFCLNVSSCRSSFTGAMRMWNVFYQRLQSSSQSFSKLLKYLWAAHVSSLEDADGLFEDKLEYYSKPEAEFGRSWVVAVDYIAASRFPTTLTKVYQFQEGLPPRLLVSGDKAPFIRDFTDLQNIVLFGMNLLYKINESTDYRDWNQDRYNLMKQSQNTHPPSKTTEIPSSRMSESAELSRLLEPKRCTLLQRAWHFQGGVSLQGST
110	>predicted_leg1c	[Equus przewalskii]	MTGVLMKRENVDTHMSTGRIPGKRERNLPSGAGRMAEWLSLHALLQWPRLLPVQALDRFSEPLNSSVCAYEADAPGCISINSGWGGINFYVTVIPFLAATESGFLKNLPHEYLESRKKVLTIGDIPKYDTDEDTAIFYVWRMHRASFDAATPKFSDILFYSSETERDFTIDFALAVELCEDARYGPDFEGSVDFAVGFPHRQLTDQDQHILTSDFSIREKAHLRTPLKKEVWRFLKKFKIDLLYDPASPLLGIYLKETQSLFRGGICPPTFTVALFTTAQTWIQRKCPLMDEWIMNVSYIYTMGFHTTVTKREILPFGTTRIDLEDIMLHEIRQTEKDKYRTCEI
111	>XP_014636695.1	[Ceratotherium simum simum]	MAFSLSWACVIFGCIFASLAGTSSISEAYPPLWKESPGQFSDYNVENGKYIINVWHYPERLGTYKILLNKTAKYFEKYAPENEQNILWGLAVQHGWQYHTGRLADPTQMTDCGHESGDHLCISVDSWSADINYYLSAMPFFAAVDSGIMGISSDNVTVLPPSKDQMSFCYNVSSCHSSFPEVMKKWNEFYQHVKSNSSNCDDLLKYLWAAHVSSLEVARKNFHNRLKYYSKQEADFERNWALFVDYLAPSLFPTTLIRTHEFQKGLPTRVLVSGDRAPFIKDFTGFQNTILLALNFIQKMHEYTGTLSFAVWKTLMKLKIARKLFVEILEFILHFFN
112	>XP_004444046.1	[Ceratotherium simum simum]	MVFLPPWACVXIGFSVSLAGASSLSDLYPPLWEESPGQFSDSRVENGKYIIDPWVYPERMGMYKILVNKIASYSEKFAPENKNNTFWGLPLQHGWQYSTGRLADPSQRTDCGYVSGDRSCISMDSWWADMNYFLCVLPFLAAVDSGITGISSDQVTLLPPPKDXMKFCLNVSSCQPSFPGTMRKWNDLYQHLQSPSHSFDDLLKYLRATHTSSLEDAYGSFEDRLEYYFKPEADFGRSWFVALNYLAAPRFPTTLITVCKFQKGLPPRMLVNGDRAPFVTDFTNLQNAVLFGLHLVHKMDDSTDSHIFIIFYNHLRKSCIGTTTRKRYALGANADTKVSRRTELAERARPSSRSQVNLVHWTGLDTLTRPGPGDPSSRCGLDAKPGHAAGPGVSRGPRS…
113	>XP_004422450.1	[Ceratotherium simum simum]	MGNEKMWSSVMTPTFLFLSFFSVGLPQNPGSATDESDNYPPFWDQINGDIAEFPVQNNKTIIDPWNYLDRLQMYKILITQSNKYFAGFGQNNTGRYSEPPNSSICAYEAGGPGCISINSGWGGITFYMIVISFLAAIESEFLTNLPYEVELISREEYRSNFCYSIVECRATYPRVMDAANQYYQYLQSRKIVSIIRDIPKYDTDEDTVIFYMWKLHRTAVEAGQLKFSDISFYSSETERDFTKDFILAIEFCEDARYRPYFESSAEFLVGFPHRLLTDQDHHILTSSFSVREKALLNSVRLISKVNGITDGKTHEDRDLPVLFSSLMSA
114	>XP_008572232.1	[Galeopterus variegatus]	MAFLPSWACVIVGCFFASLAEASNFSDLYPPLWEESPGQFADYSVENGKYIINPWNYLERMGIYKILLNQTAGYFAKLAPENELNVLWGLPLQYGWQYSSGRLADPSQKTNCGYKPGGDLCVSVDSWWADMNYFLSALPFLAAVDSGIMGISSDQVVLLPPPKDQMEFCYDVSTCHSSFPETMSKWNAFYQYLQSPFCNFDNILKYLWAAHTSSLEDAVKKFEDRYEYYSKPEADFERSWYTTVEYLAALLFPTTLFIVHDFQKVLPPRILAATDVAPYISNFTDLQNTVLFGINILYDVNKYTDSAFLTAWKILMKTADTRALTLEVFEIILNMFN
115	>XP_019686739.1	[Felis catus]	MAFDLSWPYLIVGCIFASLARASNISDVYPPLWKESPGQFSDYKIENGKYIINFWHYPERLGTYKILLNKTAKYFAKFSPENEQNILWGLPVHHGWQYQTGRLADPTESTDCGRKSGDHLCISVDSWWADLNYYLSAMPFLAAVDSGIMGIPSDKVTFLPPPKDQMNFCYNVSSCHSSFPEAMKKWNEFYQHVKSHSSSFDDLLEYLWAAHVSSLEIARKNFHNRLKYYSKQEADFERSWALFVDYLAPPLFPTTLIRTYEFQKELPKRMLMNEDRAPFIRDFSGFQNTVLFALSVLHKVHKYTGTLSFVLWKTLMKSTVARKLFLEILEFILHSFN
116	>XP_003986588.2	[Felis catus]	MAFLPPWAGVLVYFFCVSLAGSDFSDLYPPLWLKSPGQFSDYRVENGKYIIDPWVYSERMGMYKILVNKTASYFENFVPDNEQNILWGLPLQNGWQFRTGRLADPRRRKDCGYESGDLLCISVDSWWADMNYFLCALPFLAAVDSGIMGISSDEVMLLPPPKDQTNFCLNVSSCQSSFPEIMSKWNAFYQHLQYPSSSFEDLLKYLWAAHASTLENAGKIFEDRLEYYSKPEADFGRNWCMAVEYLAASLFPTTLIITHEFQRGLPPRMLVNGDRAPFISDFTDFQNTVLLVLSFLPRLDNSSDSRLRPATPFAASNLTKKVVTPHSSAAMVTTSSFLQMRTIGG
117	>XP_026912754.1	[Acinonyx jubatus]	MAFGLSWPYLIVGCIFASLARASNISDVYPPLWKESPGQFSDYKIENGKYIINFWHYPERLGTYKILLNKTAKYFAKFSPENEQNILWGLPVHHGWQYQTGRLADPTESTDCGRKSGDHLCISVDSWWADLNYYLSAMPFLAAVDSGIMGIPSDKVTFLPPPKDQMNFCYNVSSCHSSFPEAMKKWNEFYQHVKSHSSTFDDLLEYLWAAHVSSLEIARKNFHNRLKYYSKQEADFERSWALFVDYLAPPLFPTTLIRTYEFQKELPKRMLMNEDRAPFIRDFSGFQNTVLFALSVLHKVHKYTGTLSFVLWKTLMKSTVARKLFLEILEFILHSFN
118	>XP_014929732.1	[Acinonyx jubatus]	MAFLPPWAGVLVYFFCVSLAGSDFSDLYPPLWLKSPGQFSDYRVENGKYIIDPWVYSERMGMYKILVNKTASYFENFVPDNEQNILWGLPLQNGWQFRTGRLADPRRRKDCGYESGDLLCISVDSWWADMNYFLCALPFLAAVDSGIMGISSDEVMLLPPPKDQTNFCLNVSSCQSSFPEIMSKWNAFYQHLQYPSSSFEDLLKYLWAAHASTLENAGKIFEDRLEYYSKPEADFGRNWCVAVEYLAASLFPTTLIITHEFQKGLPPRMLVNRDRAPFISDFTDFQNTVLLVLSFLPRLDNSSDSRLRSATPFAASNLTKKVVTPHSSAAMVTTSSFLQMRTIGG
119	>XP_019273837.1	[Panthera pardus]	MAFGLSWPYLIIGCIFASLARASDIADVYPPLWKESPGQFSDYKIENGKYIINFWHYPERLGTYKILLNKTAKYFAKFSPENEQNILWGLPVHHGWQYQTGRLADPTESTDCGHKSGDHLCISVDSWWADLNYYLSAMPFLAAVDSGIMGIPSDKVIFLPPPKDQMNFCYSVSSCHSSFPEAMKKWNEFYQHVKSHSSSFDDLLEYLWAAHVSSLEIARKNFHNRLKYYSKQEADFERSWALFVDYLAPPLFPTTLIRTYEFQKELPKRMLMNEDRAPFIHDFSGFQNTVLFALSVLHKVHKYTGTLSFVLWKTLMKSTVARKLFLEILEFILHSFN
120	>XP_019273856.1	[Panthera pardus]	MAFLPPWAGVLVYFFCVSLAGSDFSDLYPPLWLKSPGQFSDYRVENGKYIIDPWVYSERMGMYKILVNKTASYFENFVPDNEQNILWGLPLQNGWQFRTGRLADPRRRKDCGYESGDLLCISVDSWWADMNYFLCALPFLAAVDSGIMGISSDEVILLPPPKDQTNFCLNVSSCQSSFPEIMSKWNAFYQHLQYPSSSFEDLLKYLWAAHASTLENAGKIFEDRLEYYSKPEADFGRNWCVAVEYLAASLFPTTLIITHEFQKGLPPRMLVNGDRAPFISDFTDFQNAVLLVLSFLPRLDNSSDSRLRPATPLAASNLTKKVVTPHSSAAMVTTSSFLQMRTIGG
121	>XP_007078833.1	[Panthera tigris altaica]	MAFLPPWAGVLVYFFCVSLAGSDFSDLYPPLWLKSPGQFSDYRVENGKYIIDPWVYSERMGMYKILVNKTASYFENFVPDNEQNILWGLPLQNGWQFRTGRLADPRRRKDCGYESGDLLCISVDSWWADMNYFLCALPFLAAVDSGIMGISSDEVMLLPPPKDQTNFCLNVSSCQSSFPEIMSKWNAFYQHLQYPSSSFEDLLKYLWAAHASTLENAGKIFEDRLEYYSKPEADFGRNWCVAVEYLAASLFPTTLIITHEFQKGLPPRMLVNGDRAPFISDFTDFQNAVLLVLSFLPRLDNSSDSRLRPATPLAASNLTKKVVTPHSSAAMVTTSSFLQMRTIGG
122	>XP_015391426.1	[Panthera tigris altaica]	MAFGLSWPYLIIGCIFASLARASDIADVYPPLWKESPGQFSDYKIENGKYIINFWHYPERLGTYKILLNKTAKYFAKFSPENEQNILWGLPVHHGWQYQTGRLADPTESTDCGHKSGDHLCISVDSWWADLNYYLSAMPFLAAVDSGIMGIPPDKVTFLPPPKDQMNFCYNVSSCHSSFPEAMKKWNEFYQHVKSHSSSFDDLLEYLWAAHVSSLEIARKNFHNRLKYYPKQEADFERSWALFVDYXXXXXXXXXXXLFPTTLIRTYEFQKELPKRMLMNEDRAPFIHDFSGFQNTVLFALSVLHKVHKYTGNEMPLDQIADYFYNSLVPAPHAPAAMG
123	>XP_025781899.1	[Puma concolor]	MALDLSWPYLIVGCIFASLARASNISDVYPPLWKESPGQFSDYKMENGKYIINFWHYPERLGTYKILLNKTAKYFAKFSPENEQNILWGLPVHHGWQYQTGRLADPTESTDCGRKSGDHLCISVDSWWADLNYYLSAMPFLAAVDSGIMGIPSDKVTFLPPPKDQMNFCYNVSSCHSSFPEAMKKWNEFYQHVKSHSSTFDDLLEYLWAAHVSSLEIARKNFHNRLKYYSKQEADFERSWALFVDYLAPPLFPTTLIRTYEFQKELPKRMLMNEDRAPFIRDFSGFQNTVLFALSVLHKVHKYTGTLSFVLWKTLMKSTVARKLFLEILEFILHSFN
124	>XP_025781715.1	[Puma concolor]	MAFLPPWAGVLVYFFCVSLAGSDFSDLYPPLWLKSPGQFSDYRVENGKYIIDPWVYSERMGMYKILVNKTASYFENFVPDNEQNILWGLPLQNGWQFRTGRLADPRRRKDCGYESGDLLCISVDSWWADMNYFLCALPFLAAVDSGIMGISSDEVMLLPPPKDQTNFCLNVSSCQSSFPEIMSKWNAFYQHLQYPSSSFEDLLKYLWAAHASTLENAGKIFEDRLEYYSKPEADFGRNWCVAVEYLAASLFPTTLIITHEFQKGLPPRMLVNGDRAPFISDFTDFQNTVLLVLSFLPRLDNSSDSRLRSATPFAASNLTKKVVTPHSSAAMVTTSSFLQMRTIGG
125	>XP_022275608.1	[Canis lupus familiaris]	MAFLLPWTCVLLGCFSVSLAGASNFSDLYPPLWKKSASQFSDYRVKNGKYIIDPWVYPERMGMYKILVNKTASYFENILLDNEQNILWGLPLQNGWQYKTGRLADPRRRTDCGYDSDPLCVSVDSWWADMNYFLCALPFLAAVDSGIMGISSDQVMLLPPPKDPTKFCLNVSSCRSSFPEIMSKWNAFYQHLQYPSSTFEDLLKYLWAAHVATIDTVGKIFEDRLEYYSKAEANFGRNWCVAVDYLAASLFPTTLVRTHEFQEGLPPRMLVNGDRAPFISDFTEFQNTVLLLLSFLSQVDNFPGKGLISNIF
126	>XP_022281988.1	[Canis lupus familiaris]	MAFNIFWACVIIGCIFASIAKASNISDVYPPLWKESPGQFSDYKIENGKYIINFWHYPERLGTYKILLNKTAKYFAKFSPENEQNILWGLPVHHGWQYHTGRLADPTQHTDCGHKSGDRLCISVDSWWADLNYYLSALPFLAAVDSGIMGISSDNVTFLPPSKDQMNFCYNVSSCHSSFPEAMKKWNEFYQHVKSHSSSFDELLEYLWAAHVSSLKVARKIFQNRPTNMNGTEGIPRQELKNREDCNVSPLVTPRS
127	>XP_025278769.1	[Canis lupus dingo]	MAFLLPWTCVLLGCFSVSLAGAYNFSDLYPPLWKKSASQFSDYRVKNGKYIIDPWVYPERMGMYKILVNKTASYFENILLDNEQNILWGLPLQNGWQYKTGRLADPRRRTDCGYDSDPLCVSVDSWWADMNYFLCALPFLAAVDSGIMGISSDQVMLLPPPKDPTKFCLNVSSCRSSFPEIMSKWNAFYQHLQYPSSTFEDLLKYLWAAHVATIDTVGKIFEDRLEYYSKAEANFGRNWCVAVDYLAASLFPTTLVRTHEFQEGLPPRMLVNGDRAPFISDFTEFQNTVLLLLSFLSQVDNFPGKRLISNIF
128	>XP_025277262.1	[Canis lupus dingo]	MAFNIFWACVIIGCIFASIAKASNISDVYPPLWKESPGQFSDYKIENGKYIINFWHYPERLGTYKILLNKTAKYFAKFSPENEQNILWGLPVHHGWQYHTGRLADPTQHTDCGHKSGDRLCISVDSWWADLNYYLSALPFLAAVDSGIMGISSDNVTFLPPSKDQMNFCYNVSSCHSSFPEAMKKWNEFYQHVKSHSSSFDELLEYLWAAHVSSLKVARKIFQNRPTNMNGTEGIPRQELKNREDCNVSPLVTPRS
129	>XP_025869207.1	[Vulpes vulpes]	MAFNIFWACVIIGCIFASIAKASNISDVYPPLWKESPGQFSDYKIENGKYIINFWHYPERLGTYKILLNKTAKYFAKFSPENEQNILWGLPIHHGWQYHTGRLADPTQHTDCGHNSGDRLCISVDSWWADLNYYLSALPFLAAVDSGIMGISSDNVTFLPPSKDQMNFCYNVSSCHSSFPEAMKKWNEFYQHVKSHSSSFDELLEYLWAAHVSSLKVARKIFQNRLKYYSKQEADFERSWALFVDYLAPPNFPTTLIRTYEFQKELPTRMLVSGDRAPFISDFSGFQNTVLFALNLLHKVHKYTGSKVPLDQKTDIRYSWNILVPEPRALISMGCCNEGQVFTSACSEVAPQKRNVEILRFGTEREQLAHQPDVLYAHACNWEKEKPRLYIEGKAEGET…
130	>XP_025869144.1	[Vulpes vulpes]	MAFLPPWTCVLLGCFSVSLAGASNFSDLYPPLWKKSASQFSDYRVKNGKYIIDPWVYPERMGMYKILVNKTARYFENILLDNEQNILWGLPLQNGWQYKTGRLADPRRRTDCGYDSDPLCVSVDSWWADMNYFLCALPFLAAVDSGIMGISSDQVMLLPPPKDQTKFCLNVSSCRSSFPEIMSKWNAFYQHLQYPSSTFEDLLKYLWAAHVATIDTVGKIFEDRLEYYSKAEANFGRNWCVAVDYLAASLFPTTLVRTHEFQEGLPPRMLVNGDRAPFISDFTEFQNTVLLLLSFLSQVDNFPGSFSQTIWETLMKTHFVRKQVLELSQIILEIFNPAFRGVPI
131	>XP_022359699.1	[Enhydra lutris kenyoni]	MAFLLPWTCVLVGCFSASLAGAYNFSDLYPPLWEKSPGQLSDYRVENGKYLIDPWIYSERLGMYKILVNKTASYFESIVASNEQNIFWGLPLQHGWQYRTGRLADPRGRKGCGYESGDHLCISVDSWWADMNYFLSALPFLAAVDSGIMGISSDQVMLLPPPKDQTNFCLNISSCQSSFPEIMSKWNVFYQHLQDPSSSFEDLLKYFWAAHVSTLEYASKIFEDRLEYYSKPEANFGRNWSVAVKYLAAALFPTTLVRTYEFQKGLPPRMLVNGDRAPFIHDFTDFQNMVLLVLSFLRQVDNSPGKSLVSNTSKKINISLNKGRNNDFIRYRIHHNTYCQRKS
132	>XP_012916865.1	[Mustela putorius furo]	MAFLLPWTCVLVGCFSASLAGAYNFSDLYPPLWEKSPGQLSDYRVENGKYLIDPWIYLERLGMYKILVNKTASYFENIVANNEQNIFWGLPLQLGWQYRTGRLADPRGRKGCGYESGDHLCISVDSWWADMNYFLSALPFLAAVDSGIMGISSDQIMLLPPPKDQTNFCLNISSCQSSYPEIMSKWNAFYQHLQNPSSSFEDLLKYFWAAHVSTLEHASKIFEDRLEYYSKPEANFGRNWCVAVKYLAVALFPTTLVRTYEFQKGLPPRMLVNGDRAPFIHDFTDFQNMVLLVLSFLRQVDNSPGLFSLTAWKILMRTHHARMQVLELFQVILEIFNPTFLSVSSV
133	>XP_026360452.1	[Ursus arctos horribilis]	MAFNLSCACVIIGCIFASSVKTSNISDVYPPLWKESPGQFSDYKIENGKYIINFWSYPDRLGTYKILLNKTAKYFAKFSPENEQNILWGLPVHHGWQYHTGRLADPTQSTDCGRKSGDHLCISVDSWWADLNYYLSAMPFLAAVDSGIMGISPDNVTFLPPSKDQMNFCYNVSHCHSSFPEAMKKWNEFYQLVKSHSSSFDDLLESLWAAHVSSLDVARKNFQNRLKYYSKQEADFARSWALFVDYLAPPRFPTTLIRTYEFQKELPRRMLVSGDKVPFISDFSGFQNTVLFALNLLHKVHKYTGKRHGDLFFFFFFVNSICCVDFIHNEMKYH
134	>XP_026361004.1	[Ursus arctos horribilis]	MALLPPWTCVLVACFSASLAGTSDVPDPYPPLWKMSAGQFSDYRVENGKYIIDPWVYNERMGMYKILVNKTASYFENIVANNDQNILWGLPLQHGWQYRTGRLADPRQRKGCGYESGDPLCISVDSWWADMNYFLSALPFLAAVDSGVMGISSDQVMLLPPPKDQRKFCLNVSSCLSSFPETMSKWNTFYQHLQDPSSSFENLLKYLWAAHVSSLDYASRIFEDRLEYYSKPEADFGRNWCVAVEYLAASLFPTTLVRTYEYQKGLPPRMLVNGDRAPFIRDFTVFQNTVLLVLSFLS
135	>XP_008689462.1	[Ursus maritimus]	MALLPPWTCVLVACFSASLAGTSDVPDPYPPLWKMSAGQFSDYRVENGKYIIDPWVYNERMGMYKILVNKTASYFENIVANNDQNILWGLPLQHGWQYRTGRLADPRQRKGCGYESGDPLCISVDSWWADMNYFLSALPFLAAVDSGVMGISSDQVMLLPPPKDQTKFCLNVSSCLSSFPETMSKWNTFYQHLQDPSSSFENLLKYLWAAHVSSLDYASRIFEDRLEYYSKPEADFGRNWCVAVEYLAASLFPTTLVRTYEYQKGLPPRMLVNGDRAPFIRDFTVFQNTVLLVLSFLS
136	>XP_008689461.1	[Ursus maritimus]	MAFNLSCACVIIGCIFASSVKTSNISDVYPPLWKESPGQFSDYKIENGKYIINFWSYPDRLGTYKILLNKTAKYFAKFSPENEQNILWGLPVHHGWQYHTGRLADPTQSTDCGRKSGDHLCISVDSWWADLNYYLSAMPFLAAVDSGIMGISPDNVTFLPPSKDQMNFCYNVSHCHSSFPEAMKKWNEFYQLVKSHSSSFDDLLESLWAAHVSSLDVARKNFQNRLKYYSKQEADFARSWALFVDYLAPPRFPTTLIRTYEFQKELPRRMLVSGDKVPFISDFSGFQNTVLFALNLLHKVHKYTGKRHGDLFFFFFATPIFIFAPPPHSGQLAESRTSSVVSLQDQMPMVSSSTNVFIKVL
137	>XP_011233393.2	[Ailuropoda melanoleuca]	MAFNLPCACVIIGCIFASLVKTSNISDVYPPLWKESPGQFSDYKIENGKYIINFWSYRDRLGTYKILLNKTAKYFAKFSLENEQNILWGLPVHHGWQYHTGRLADPTQSTDCGHKSGDHLCISVDSWWADLNYYLSAMPFLAAVDSGIMGISPDNVTFLPPSKDQMNFCYNVSNCHLSFPEAMKKWNEFYQLVKSHSSSFDDLLESLWAAHVSSLDVARKNFQNRLKYYSKQEADFARSWALFVDYLAPPRFPTTLIRTYEFQKELPRRMLVSGDKAPFISDFSGFQNTVLFALNLLHKVHKYTGRVSHVAQEQSREPLSLLILQKLLKVQS
138	>XP_002927555.1	[Ailuropoda melanoleuca]	MAFLPAWTCVLAGCFSASLAGVSNVPDLYPPLWRTSAGRFSDYRVENGKYVIDPWVYNERMGMYKILVNTTASYFENIVANNDQNILWGLPLQHGWQYRTGRLADPRQRKGCGYESGDPLCISVDSWWADMNYFLSALPFLAAVDSGVMGISSDQVLLLPPPKDQTKFCLNVSSCLQSFPETMSKWNAFYQHLQDPSSSFEDLLKYLWTAHVSSLDYASKIFEDRLEYYSKPEASFGRNWCVAVEYLAASLFPTTLVRTYEYQKGLPPRMLVNGDRAPFIKDFTVFQNTVLLVLSFLS
139	>XP_021549366.1	[Neomonachus schauinslandi]	MAFLPPWTCVLVGCFSASLARASNFSDLYPPLWKKSAGQFSDYRVENGKYIIDPWVYPERMGMYKILVNKTASYFENIGADNEQNILWGLPLQNGWQYRTGRLADPRQKEGCGYESGDPLCISVDSWWADMNYFLCALPFLAAVDSGIMGISSDQVILLPPPKDQTQFCLNVSSCQSSFPEPMSKWNTFYQHLQDPSSSFEDLLKYLWAAHVSTLKYAGKIFEDRLEYYSKPEANFGRSWCVAVDFLAASLFPTTLVRTYEFQKGLPPRMLVNGDRAPFISDFTDFQNTVLLVLSFLPKVDNSPGSFLLTVWTILMKNHDVRKEVLELFQIILEIFNPTFQSVPNV
140	>XP_006730354.1	[Leptonychotes weddellii]	MAFLPPWTCVLVGCFSASLARAPNFSDLYPPLWKKSAGQFSDYRVENGKYIIDPWVYPERMGMYKILVNKTASYFENIGADNEQNILWGLPLQNGWQYRTGRLADPRQKEGCGYESGDPLCISVDSWWADMNYFLCALPFLAAVDSGIMGISSDQVMLLPPPKDQTQFCLNVSSCQSSFPEPMSKWNTFYQHLQYPSSSFEDLLKYLWAAHVSTLKYAGKIFEDRLEYYSKPEANFGRSWCVAVDFLAASLFPTTLVRTYEFQKGLPPRMLVNGDRAPFISDFTDFQNTVLLVLSFLPKEDNSPGSFLLTVWTILMKNHDVRKEVLELFQIILEIFNPTFQSVPNV
141	>XP_027459836.1	[Zalophus californianus]	MAFLPPWTCVLVGYFSVSLAGASNFSDLYPPLWKESASQFSDYRVENGKYIIDPWVYPERMGMYKILVNKTASYFENFGADNEQNILWGLPLQNGWQYRTGRLADPRQKKGCGYESGDPLCISVDSWWADMNYFLCALPFLAAVDSGIMGISSDQVMLLPPPKDQTQFCLNVSSCQSSFPEPMSKWNTFYQHLQYPSSSFEDLLKYLWAAHVSTLKYAGKIFEDRLEYYSKPEANFGRSWCVAVDYLAVTLFPTTLVRTYEFQKGLPPRMLVNGDRAPFISDFTDFQNIVLLVLSFLPKVDNSPGSFLLTVWTILMKNHDVRKEVLELFQIILEIFNPTFQSVPDV
142	>XP_027459834.1	[Zalophus californianus]	MTFHLSWACVIICCIFASLAKTFNISDMYPPLWKKSPGQFSDYKIENGKYIINFWHYPERLGMYKILLNKTAKYFAKFSPENEQNILWGLPIHHGWQYHTGRLADPTQSTDCGLKSGDHLCISVDSWWADLNYYLSAMPFLAAIDSGIMGISSDNVTFLPPSKDQMNFCYSVSNCQSSFPEAMKKWNEFYQHIKSHSSSFDDLLEYLWAAHVSSLEVAHKNFQNRLKYYSKQEADFARSWALFVDYLAPPCFPTTLIRTYEFQKELPRRMLVSGDKVPFISDFSGFQNIMLFALNLLHKVHTYTDSVE
143	>XP_004416789.1	[Odobenus rosmarus divergens]	MAFLPPWTCVLVGCFSASLAKESNFSDLYPPLWKKSASQFSDYRVENGKYIIDPWVYPERMGMYKILVNKTASYFENIGADNEQNILWGLPLQNGWQYRTGRLADPRQMKGCGYESGDPLCISVDSWWADMNYFLCALPFLAAVDSGIMGISSDQIMLLPPPKDQTQFCLNVSSCQSSFPEPMSKWNTFYQHLQYPSSSFEDLLKYLWAAHVSTLKYAGKIFEDRLEYYSKPEANFGRSWCVAVDYLAVTLFPTTLVRTYEFQKGLPPRMLVNGDKAPFISDFTDFQNIVLLVLSFLPKVDNSPGSFLLTVWTILMKNHDVRKEVLELFQIILEIFNPTFQSVPNV
144	>XP_004417381.2	[Odobenus rosmarus divergens]	MTFHLSWACVIICCIFASLAKTSNISDMYPPLWKESPGQFSDYKIENGKYIINFWHYPERLGMYKILLNKTAKYFAKFSPENEQNILWGLPIHHGWQYHTGRLADPTRSTDCGLKSGDHLCISVDSWWADLNYYLSAMPFLAAIDSGIMGISSDNVTFLPPSKDQMNFCYSVSNCQSSFPEAMKKWNEFYQHIKSHSSSFDDLLEYLWAAHVSSLEVAHKNFQNRLKYYSKQEADFARSWALFVDYLAPPCFPTTLIRTYEFQKELPRRMLVSGDKVPFIGDFSGFQNTMLFALNLLHKVHTYTVILCLTSQCTSAATRNIWKNLSGTQTCATRIARELSPIGPTLC
145	>XP_025716699.1	[Callorhinus ursinus]	MAFLPPWTCVLVGYFSASLAGASNFSDLYPPLWKKSASQFSDYRVENGKYIIDPWVYPERMGMYKILVNKTASYFENIGADNEQNILWGLPLQNGWQYRTGRLADPRQKKGCGYESGDPLCISVDSWWADMNYFLCALPFLAAVDSGIMGISSDQVMLLPPPKDQTQFCLNVSSCQSSFPEPMSKWNTFYQHLQYPSSSFEDLLKYLWAAHVSTLKYAGKIFEDRLEYYSKPEANFGRSWCVAVDYLAVTLFPTTLVRTYEFQKGLPPRMLVNGDRAPFISDFTDFQNIVLLVLSFLPKVDNSPGSFLLTVWTILMKNHDVRKEVLELFQIILEIFNPTFQSVPYV
146	>XP_025716719.1	[Callorhinus ursinus]	MTFHLSWACVIICCIFASLAKTFNISDMYPPLWKESPGQFSDYKIENGKYIINFWHYPERLGMYKILLNKTAKYFAKFSPENEQNILWGLPIHHGWQYHTGRLADPTQSTDCGLKSGDHLCISVDSWWADLNYYLSAMPFLAAIDSGIMGISSDNVTFLPPSKDQMNFCYSVSNCQSSFPEAMKKWNEFYQHIKSHSSSFDDLLEYLWAAHVSSLEVAHKNFQNRLKYYSKQEADFARSWALFVDYLAPPCFPTTLIRTYEFQKELPRRMLVSGDKVPFISDFSGFQNIMLFALNLLHKVHTYTGTLSLILWKALMKSTVARKLFLEILEFILHSFN
147	>XP_007448041.1	[Lipotes vexillifer]	MAFLPAWACALVGCISVSLAGAFSLSDLYPPLWNESPGQFSDYRVENGKYVIDPWVYSKRMGMYKILVNKTASYFEKFAPDNEQNFLWGLPLQHGWQYTTGRLVDPSRRTDCGYESGDRLCISVDSWWADINYFLCALPFLAAVDSGIMGISSDQVLLLPPPKDQTKFCLNISSCQSSFPKTMNKWNALYKRLQSPSSSFDDLLKYLWDAHLSSLKDAYKIFEDRLEYYSKPEADFGRDWCVALDYLAAACFPTTFIRVSEFQKGLPPRVLVDGDKAPFISDFTDFQNTVLLGLNLLHQVDNATAQPCQLQRVQPGNLTKSEAKGLGRHPTVVQPIAGRTQ
148	>XP_007448040.1	[Lipotes vexillifer]	MSLVNPALDPFSLADPTQRADCGHESGDHLCISVDSWWADLNYYLSAIPFLAVVDSGIMGISSDNVTFLPPSKDQMNFCYNVSSCYSSFPDTMKKWNKFYQQVKSYSSNFDDLLKYLWIAHVSSLKVACKKLSIRLQHYSKQEAELESSRALFVDYLAPPLFPSALIRTYGLQKGLPTQMLVSGNRAPFISDFTGFQNTVLLGLNFLHKVYKYTAETLISNYLCDQLNPQLMIVLVLRPERLQYVGYRKQETGNSGPCKFLTQRAEGRHIPTIPLETKEPF
149	>XP_004326733.2	[Tursiops truncatus]	MAFLPPWACALVGCISVSLAGAFSLSDLYPPLWNESPGQFSDYRVENGKYVIDPWVYSKRMGMYKILMNKTASYFEKFAPDNEQNFLWGLPLQHGWQYTTGRLVDPSRRTDCGYEYGDRLCISVDSWWADINYFLCALPFLAAVDSGIMGISSDHVLLLPPPKDQTKFCLNISSCQSSFPKTMKKWNALYKRLQSPSSSFDDLLKYLWDAHLSSLKDAYKIFEDRLEYYSKPEADFGRDWCVALDYLAAASFPTTFIQVSGFQKGLPPRVLVDGDKAPFISDFTDFQNTVLLGLNLLHQVDNATDCTPQSCNPCNSPAMSATETSAIYQTGNLTKSEAKGLERHPTVVQPIAGRTQ
150	>XP_004326734.2	[Tursiops truncatus]	MSLVDPALDPFSLADPTQRADCGHEFGDHLCISVDSWWADLNYYLSAIPFLAMVDSGIMGISSDNVTFLPPSKDQMNFCYNVSSCYSSFPDTMKKWNKFYQQVKSYSRNFDDLLNYLWVAHVSSLKVVHEKFHSRLQHYSKQEAEFEASRALFVDYLAPPLFPSALIRTYGLQRGLPTQMLVSGNKAPFISDFTGFQNTVLLGVNFLHKVYKYTGK
151	>XP_026936367.1	[Lagenorhynchus obliquidens]	MAFLPPWACALVGCISVSLAGAFSLSDLYPPLWNESPGQFSDYRVENGKYVIDPWVYSKRMGMYKILMNKTASYFEKFAPDNEQNFLWGLPLQHGWQYTTGRLVDPSRRTDCGYEYGDRLCISVDSWWADINYFLCALPFLAAVDSGIMGISSDQVLLLPPPKDQTKFCLNISSCQSSFPKTMKKWNALYKRLQSPSSSFDDLLKYLWDAHLSSLKDAYKIFEDRLEYYSKPEADFGRDWCVALDYLAAASFPTTFIQVSGFQKGLPPRVLVDGDKAPFISDFTDFQNTVLLVLNLLHQVDNATDCTPQSCNPCNSPAMSATETSAIYRTGNLTKSEAKGLERHPTVVQPIAGRTQ
152	>XP_026936357.1	[Lagenorhynchus obliquidens]	MSLVDPALDPFSLADPTQRADCGHESGDHLCISVGSWWADLNYYLSAIPFLAMVDSGIMGISSDNVTFLPPSKDQMNFCYNVSSCYSSFPDTMKKWNKFYQQVKSYSRNFGDLLKYLWVAHVSSLKVVHEKFHSRLQHYSKQEAEFESSRALFVDYLAPPLFPSALIRTYGLQKGLPTQMLVSGNKAPFISDFTGFQNTVLLGVNFLYKVYKYTEK
153	>XP_007191164.1	[Balaenoptera acutorostrata scammoni]	MAFNLSWACVIIGCTFDSLGRISNISDVYPPLWKESPDQFSDYKVENGKYIINVWNYLERLGTYKILLNKTGKYFEKFAPENEQNILWGLPVHHGWQYRKGKLADPTQRADCGHESGDHLCISVDSWWADLNYYLSAIPFLAVVDSGIMGISSDNVTFLPASKDQMNFCDNVSSCYSSFPDTMKKWNKFYQQVTLYSSNFDDLLKYLWVAHVSSLKVARKKFHNRLQHYSEQETEFESSRALFVDYLAPPLFPSALIRTYELQKGLPTQMLVSGNKAPFISDFTGFQNTVLLGLNFLHKPTLSTLNVKRFISDVLLRKRYFSKDMKEEREGALRISEIIMWTKNAACRISKQRMSQPSVIAANLMVSPEGTRDGNKECLQSSSHQTAATPSSAA
154	>XP_007191163.1	[Balaenoptera acutorostrata scammoni]	MAFLPPWACALVGCISVSLAGAFSLSDLYPPLWSESPGQFSDYRVENGKYVIDPWVYSKRMGMYKILMNKTASYFEKFAPDNEQNFLWGLPLQHGWQYTTGRLVDPSRRTDCGYESGDRLCISVDSWWADINYFLCALPFLAAVDSGIMGISSDQVLLLPPPKDQTKFCLNISSCQSSFPKTMNKWNALYKRLQSPSSSFDDLLKYLWDAHLSALKDAYKIFEDRLEYYSKPEADFGRDWCVALDYLAAACFPTTFIRISEFQKGLPPRVLVDGDKAPFISDFTDFQNTVLLGLNLLHEVDNATGEEEAISYKGRDIRRAPWFPGGLLEYASPQLFGLETCEGRSFLLSTQHTGAVLVRGL
155	>XP_004263941.1	[Orcinus orca]	MAFLPPWACALVGCISVSLAGAFSLSDLYPPLWNESPGQFSDYRVENGKYVIDPWVYSKRMGMYKILMNKTASYFEKFAPDNEQNFLWGLPLQHGWQYTTGRLVDPSRRTDCGYEYGDRLCISVDSWWADINYFLCALPFLAAVDSGIMGISSDQVLLLPPPKDQTKFCLNISSCQSSFPKTMKKWNALYKRLQSPSSSFDDLLKYLWDAHLSSLKDAYKIFEDRLEYYSKPEADFGRDWCVALDYLAAASFPTTFIQVSGFQKGLPPRVLVDGDKAPFISDFTDFQNTVLLGLNLLHQVDNATDCTPQSCNPCNSPAMSATETSAIYQTGNLTKSEAKGLERHPTVVQPIAGRTQ
156	>XP_004263940.1	[Orcinus orca]	MSLVDPALDPFSLADPTQRADCGHESGDHLCISVDSWWADLNYYLSAIPFLAMVDSGIMGISSDNVTFLPPSKDQMNFCYNVSSCYSSFPDTMKKWNKFYQQVKSYSRNFDDLLKYLWVAHVSSLKVVHEKFHSRLQHYSKQEAEFESSRALFMDYLAPPLFPSALIRTYGLQKGLPTQMLVSGNKAPFISDFTGFQNTVLLGVNFLHKVYKYTGK
157	>XP_007130799.2	[Physeter catodon]	MAFLPPWACALVGCISVSLAGAFSLSDLYPPLWNESPGQFSDYRVENGKYVIDPWVYSKRMGMYKILMNKTASYFEKFAPDNEQNFLWGLPLQHGWQYTTGRLVDPSRRTDCGYESGDRLCISVDSWWADINYFLCALPFLAAVDSGIMGISSDQVLLLPPPKDQTKFCLNISSCQSSFPKTMNKWNALYKRLQSPSSSFDDLLKYLWDAHLSALKDAYKIFEDRLEYYSKPEADFGRDWCVALDYLAAACFPTTFVRISEFQKGLPPRVLVDGDKAPFISDFTDFQNTVLLGLNLLHEVDNATDCTPQSCNPCNSPAMSATETSAIYWTGNLTRSQRQRAWSDTPRWLRPADPFTAPSPDQEGHCLILLSLNGDNCLLKCDA
158	>XP_022417564.1	[Delphinapterus leucas]	MAFLPPWACALVGCISVSLAGAFSRSDLYPPLWNESPGQFSDYRVENGKYVIDPWLYSKRMGMYKILMNKTASYFEKFAPDNEQNFLWGLPLQHGWQYTTGRLVDPSRRTDCGYEYGDRLCISVDSWWADINYFLCALPFLAAVDSGIMGISSDQVLLLPPPKDQTKFCLNISSCQSSFPKTMKKWNVLYKRLQSPSSSFDDLLKYLWDAHLSSLKDAYKIFEDRLEYYSKPEADFGRDWCVALDYLAAASFPTTFIQVSGFQKGLPPRVLVDGDKAPFISDFTDFQNTVLLGLNLLHQVDNATDCTPQSCNPCNSPAMSATETSAIYRTGNLTKSEAKGLERHPTVVQPIAGRTL
159	>XP_022417574.1	[Delphinapterus leucas]	MSLVNPALDPFSLADPTQRADCGHESGDHLCISVDSWWADLNYYLSAIPFLAMVDSGIMGISSDNVTFLSPSKDQMNFCYNVSSCYSSFPDTMKKWNKFYQQIKSYSRNFDDLLKYLWVAHVSSLKVARKKFHNRLQHYSKQEAEFKSSRALFVDYLAPPLFPSALIRTYGLQKGLPTQMLVSGNKAPFISDFTGFQNTVLLGVNFLHKVYKYTGK
160	>XP_024614784.1	[Neophocaena asiaeorientalis asiaeorientalis]	MAFLPPWACALVGCISVSLAGAFSLSDLYPPLWNESPGQFSDYRVENGKYVIDPWLYSKRMGMYKILVNKTASYFEKFAPDNEQNFLWGLPLQHGWQYTTGRLVDPSRRTDCGYEYGDRLCISVDSWWADINYFLCALPFLAAVDSGIMGIPSDQVLLLPPPKDQTKFCLNISSCQSSFPKTMKKWNVLYKRLQSPSSSFDDLLKYLWDAHLSSLKDAYKIFEHRLEYYSKPEADFGRDWCVALDYLAAASFPTTFIQVSGFQKGLPPRVLVDGDKAPFISDFTDFQNTVLLGLNLLHQVDNATDCTPQSCNPCNSPAMSATETSAIYRTGNLTKSEAKGLERHPTVVQPIAGRTQ
161	>XP_027626053.1	[Tupaia chinensis]	MAHFPSLVCVLVICFSACLAGASNFSALYPPRWTESPGKFSDYRVENNKYIIDPWIYTERMGMYKILLNQTARYFERFAPDNEQNILWGLTLQNGWQYRTGRLADPTRRTNCGYASGDDLCISVNSWWADLNYFLCALPFLAAIDSGIMGVSPNEVLLLPPPTDQMKFCYDVSSCRSAFLVTMNKWNAFYKYLQSPSSNFDDLLKYLWDAHTSTLDSTEKSFEDRYSYYYKPEADFEKTWLVTVEYLAPTRFPTTLIKVHEFQEGLPPRGLLPNDTAPFISDFTSFQNFFLFALNSLYAVDKYTGSLSLTVWKTLMKSEITRKETLQVFYKFVEIFNSIPAK
162	>XP_002714767.2	[Oryctolagus cuniculus]	MPQLLSLAAMGFLPFCCCVLVFCFTASLAEASDLPDLYPPLWETSPGQFSDFKVENNVHIINPWVYPERMGMYKILLKQTARYFEKFGPENEQNILWGLPLQYGWQYSTGRLADPSRQTLCGHESGDPLCISVDSWWADVNYFLSALPFLAAVDSGILGVSSDQVKLLPPPKDQRKFCYNVSGCRLSYPEKMNAWNLFYQYLQSPSSSFDDLLKHLWAAHTSSLENMGEYFEDRYTYYSKIEVEFDKNWTLTVEYLAASHFPTTLIRVHKAQQGLPPRILVDTDVAPFISDFTPLQNIVLSALKILCSVDKLTGSLSLTVWKVLMNTQLARRIFVEMVDGFIFISN
163	>XP_008261701.1	[Oryctolagus cuniculus]	MAFHLSWVCVILCCVFASLAGVSNVSNDYPPLWSKTPSQFSDYSVENGKYIINPWNYLERMGMYKILLHQTAKYFEKFAPGNGQNILWGLPLQHGWQYQTGRLADPTQKTDCGLDSGDHLCISVDSWWADFNYYLSAIPFLAAVDSGIMGILSDNVLLLPPPKDQMNFCYNVSSCHSSFPEVMRMWNEFYQHVKSPSANLDELLKHLWDAHVSSIEAAHRNFHCRLKYYSTQEADFQRSWALFVNYLAQSLFPATYIRICEFQKGLPPRILITGDRAPFITDFTDFQNIVLLALKFFHKMHKYTGTLSLAAWKILMKFKVARKLFLEILEISIHLFN
164	>XP_002714766.1	[Oryctolagus cuniculus]	MAFLSFWGQVLVGCFTASLARASNLSDLYPPLWEESPGQFSDFHVENNMYIIDAWVYHERMGMYKILLNQTARYFSKFGSENEQNILWGLCLQHGWQYSTGRLADPSRRTHCGYASGDHLCISVDSWWADVNYFLSALPFLAAVDSGILGVSSDQVTLLPPFKDQMKFCYDVSSCHSSFPEKMNKWTLFYQYLQSPSGSFDAMLKHLWAAHISSLENTGERFEDRFIYYSKSEAEFGKNWTVAVEYLAAALIPTTMVRVHESQKGLPPRILVETDVAPFISDFTYLQNMVLSALDILCSVDQLTGSFFSTIWKNAMKIQIIRKLFLELFDYFFVL
165	>XP_017200341.1	[Oryctolagus cuniculus]	MFLRRNNQRDTTENNTAVEAKEVANFRKKNDLQILDASDIPSFIGLQKHPLGLVIKTLLVIVRSLFSVGCAKDPVSTTDVPFLWDQISGSITEFPVQNNKIIIDIWKYIDRLKMYKILMRESDKYFAQFGKNNSENVLWALTIFYGRLYKTDRFSDPSNSSVCAFGGGCISSSSGWGGINFYVIAMNFLAAVESGFLRDMPYKIEFLSGEERRSDFCYSIEECRRAYPQAMDVAKRFYQYMQSRMTLSKVGTIPIINRDDTTVIKYMWDAHRAAVDVAKPKFNDISEYSSATERDFTMDFLSAFEFCEAAEYRPYFGSTVEILLGFPHRPLTDQDANILAPDFNLYEKAHLTSIRTLSRVNKMTGGLLLTLWKKLMSLSEVNKAFGRFLIKRLFLIPDF
166	>XP_004587370.1	[Ochotona princeps]	MGSAMVIPTFLFLSLLAGSLAQNPELSSDENYNYPDLWDEVSGDISEFPVQNNKIIIDIWKYVDRLRMYKILFNKSDEYFFQLGQNNTGNALWALNMFFGRLYKTDRLSEPFDSSVCAYGSGCISSNSGWGGVNFYVLSINFLAAVESGFLGDIPYEIEFVRGKERGSDYCYSLRECRAAHPIAMNLGKRYYQYLQSKTAPPTAEDTLDTTAIDYMWDVHQAGVDIATAKFKSISEYSSAAERDFTMDFLLAIEFCEAAEYRPYFESAAELLEGFPHRPLTDEDAQDLPDDFSTRQKAMLVAVKLIRTINDFSDRLSEPSDSSVCAYGSGCISHNSGWGGINFYVVAFNFLAAVESGFLGDIPYEIEFVRGKERRSDYCYSLRECRAAHPMAMNLGKRY…
167	>XP_004587369.1	[Ochotona princeps]	MIFLCFWALTLVGCFTTSLAEASDLSHLHPPLWDESPGQFSDFQVKNNVYIINAWVYPQRMGMYKILLNQTARYFSKFGPENEQNILWGLCLQHGWQYNTGRLVDPSRRTSCGYESADPLCISVDSWWADINYFLSALPFLAAVDSGILGVSPHQVKLLPPPKDQMKFCYDVASCHLTFPEKMNKWNLFYQYLQSPSSNFDDLLQHLWAAHTSSLEGISEHFDDRMAYYYKPEAEFGKNWTLAVEYLAAVRIPTTMIRVHESQKGLPPRVLLDTDVAPFISDLTYFQNTVLSVLNILCSVDQMTGSLSLTLWKNVMKAQIVRKLVLDLLDYFIVT
168	>XP_008138760.1	[Eptesicus fuscus]	MAFPSLWACLLTGYFSVSLAEASNLSDLYPPLWKESPGQFSDYRVKNGKYIINPWVYPERLGMYKILLSQTARYFEKFAPENEQNILWGLPLQHGWQYTTGRLADPSQRTDCGYDSGDGLCISEDSWWADMNYFLSVLPFLAAVGSDIMGISSDQVILLPPPKDQTKFCLNVATCQLSFPKTMRKWNVFYQHLQLPSSSFEDLLKYLWAAHTTSLEDAYKIFEDRLQDYSKPEADFGKSWYVGVGYIAAARFPTTVIRTYEFQKSLPPRMLVNGDRAPNISDFTELQNIVLLGLHLLREVDNDTGSFSLTVWKILMKTERARKLVLELSEIILKIIITL
169	>XP_027997172.1	[Eptesicus fuscus]	MTFHLSWVSVIVGCISAPLVGTTSKSDLHPPLWKEIPVVSSLSDAHPPLWKDCPDQLSDYKIENGKYIINCWHYLERQGTYKILLNETAKYFEKFAPENEQNILWGLPIYHGWQYNTGRLADPTGKTDCGHKSGDHLCISVDSWWADLNFYLSAIPFLAAVDSGIMGIPSDKITLLPPYKDQMSFCFNVSSCHSSFPEAMKKWNEFYQHLKSDSSSFDDLLKYLWAAHVSSVEVAHKHFHNRLRYYSKQEADFGRNWALFVDYLAPPLFPTTLVRTYEFQKGLPPRILLSGDRALFISDFTVFQKSVLLALNLLHIVHKYTGTLSLVVWKTLMMSKIARELFLDILELILHYFD
170	>XP_027998438.1	[Eptesicus fuscus]	MWSSLITPTFLFLSFFSVELAPNPESDTDENDSYPPFWDQINGDIAEFPVQNNKTIIDPSKYIDRLRMYKILIKKSNKYFAGFGNNKTDNVLWALTLYYGKLYETDRFSEPSNSSVCAYDAEAPGCISINSGWGGINFYVIVLYFLAAIESEFLKDLPYQVELVSREEYRSDFCYSIAECRASYPQAMDAVNRFYQYLLSREITFIIRDVPHYNIDEDTVILYMWEAHQAGIDIGTSKFSDMSFYSSETKRDFSLDFLVTIEFLEAALYRPYFESSAEVLVGFPHRLLTDQDRIVLTSNFNIREKALLTLVKLTSEINKLTGGAFFTIWNKVMNLKPARSVAQFLVKRLLLIPIS
171	>XP_019585017.1	[Rhinolophus sinicus]	MAFLPLLACILVGCFSVSLAEASNLSDLYPPLWKESPGQFSDYRMENGKYVIDPWVYPERMGIYKILLSQTARYFEKFAPGNEQNILWGLPLQHGWQYSTGRLADPSHRTDCGYESGDHSCISVDSWWADMNYFLCALPFFAAVDSGIMGISPDQVMLLPPHKDQANFCLTVATCRSSFPEMMRKWNTFYQHLKSPSSSFEDLLKYLWAAHSFTLENLHKTFEDRLEYYSEPEVRFGKSWTEAVKYIGVVRFPTNLTLTYEFQKCVPPRMLVDGDRAPFISDFTELQNGVLFGLNLLYEVDNSTGSLSLTIWKILMRTQAARKEFALESSLRKFLQT
172	>XP_011357099.1	[Pteropus vampyrus]	MAFLPLWVFVLAGCFSVSLAEASNLSDLYPPLWEESPSQFSDYRVENGKHIINPWVYPERIGAYRILLNKTASYFEKFAPENELNLLWGLPLQHGWQYSSGRLADPSQSTDCGYESGDHLCISVDSWWADLNYFLCVLPFLAAVDSGIMGISSDQVLLLPPPKDQKKFCLSVATCQSSFPKAMKKWKDFYQHLKVASSSFEDLLEYLWAAHTATLENTYKSFEDRFKYYSKPEANFGRSWLVNVKYIAAIEFPTTLIRTHDFQKVLPQRMLVDGDTAPFISDFTELQNMVLLGIKLIYEVDKYTGSLSLTITETLMKTPGAKMVVLKLMDKILEKATPNFLEIITN
173	>XP_016012581.1	[Rousettus aegyptiacus]	MTFLPFWVFVLAGCFSVSLAEASNLSDLYPPLWEESPSQLNDYKVENGKYIVNPWVYPERLGAYKILLNKTGSYFEKFGPENKLNLLWGLPLQHGWQYTSGRLADPTQETDCGYESGDHLCISVDSWWADINYFLWSLPFLAAVDSGIMGISSNQVLLSPPPKDQKKFCLSVAACQSSFPKAMKKWKDFYQHLKVASSSFEDLLEYLWAAHTSTLETTHKAFEDRFQYYSKPEASFGRNWLVSVKYIGAIEFPTTLIKTHEFQKVLPQRMLVDGDKAPFINDFTELQNMVLLGLKVVYEVDYYTGSLSLTVMETLMKVPGAKKEILKSSDIMAGKMIFARPFETFTTVNEELPGRDRS
174	>XP_006926259.1	[Pteropus alecto]	MAFLPLWVFVLAGCFSVSLAEASNLSDLYPPLWEESPSQFSDYRVENGKHIINPWVYPERIGAYRILLNKTASYFEKFAPENELNLLWGLPLQHGWQYSSGRLADPSQSTDCGYESGDHLCISVDSWWADLNYFLCALPFLAAVDSGIMGISSDQVLLLPPPKDQKKFCLSVATCQSSXXXXXSLRMKKWKDFYQHLKVASSSFEDLLEYLWAAHTATLENTYKSFEDRFKYYSKPEANFGRSWLVNVKYIAAIEFPTTLIRTHDFQKVLPQRMLVDGDTAPFISDFTELQNMVLLGIKLIYEVDKYTGSLSLTIMETLMRTPGAKMVVLKLMDKILEKATPNFLEIITN
175	>XP_015413325.1	[Myotis davidii]	MAFPSLWACLLIGCFSVSLAEASNRSDLYPPLWRESPGQFSDYRVKNGKYVINPWVYPERLGMYKILLRQTASYFEKFAPDNEQNILWGLPLQHGWQYTTGRLADPGQRTDCGHDSGDRLCISEDSWWADMNYFLSALPFLAAVGSDIMGISSDQVILLPPPTDQTKFCLNVSTCQSSFPKTMRKWNVFYQHLQLPSSSVEDLLKYLWAAHVSSLEDAYKLFEDRLQDYSKPEVDFGKSWYVDVGYIATARFPTTLIRTHEFQKCLPPRMLVSGDRAPDISDFTKLQNIVLLGLNILHEVDNATGSFSLTVWKILMKTEGARKLVLELSEIVLKSLI
176	>XP_015413277.1	[Myotis davidii]	MYAARENDSSHCRLADPTQRTDCGHKSGDHLCISIDIWWADLNFYLSAMPFLAAIDSGIMEIPSDNVTLLPPYKDWTSFCFNVSSCHSSFPEAMKKWNEFYQHLKSNSSSFDDLLKYLWAAHVSSLEVAHKNFHNRLRYYSKQEADFGRNWALLVDYLAPPLFPTTLIRTYEFQKVLPTRVLLSGDRSLFISDFTGFQRSVLLTLNLLHIVHKYTGTLSFIVWKTFMKSEIARELFLEILEFILHYFN
177	>XP_014389416.1	[Myotis brandtii]	MWSSLITPTFLFLSFFSVELAPNPGSATDENDSYPPFWDQINGDIAEFPVQNNKTIIDPWKYIDRLKMYKILIEKSNRYFAGFGKNKTDNVLWALTLYYGQLYETDRFSEPPNSSVCAYDAGAPGCLSINSGWGNINFYVIIPYFLAAIESEFLKDLPYQVELVSREEYRSDFCYSIAECRASYPQTMDLANRFYQYLLSREITSIIKDVPHYNIDEDTVVLYMWEAHQAGIDIGTSKFSDVSFYASETERDFSMDFLVTIEFLEAALYRPYFESSAKILVGFPHRLLTDQDRIVLTRNFNIREKALLTLVKLTSEINKLTGGAFFTIWKKVMNLKPARSVARFLVRRLLLIPIS
178	>XP_005859173.2	[Myotis brandtii]	MAFPSLWACLLIGCFSVSLAEAYNLSDLYPPLWKESPGQFSDYRVKNGKYIINPWVYPERLGMYKILLSQTASYFEKFAPENEQNILWGLPLQHGWQYTTGRLADPSQRTDCDYDSGDRLCISEDSWWADMNYFLSALPFLAAVGSDIMGISSDQVILLPPPKDQTKFCLNVSTCQSSFPKTMRKWNVFYQHLQLPSSSFEDLLKYLWAAHVSALEDVYKIFEDRLQDYSKPEADFGKSWYVDVGYIATAKFPTTLIRTHEFQKCLPPRMLVNGDRAPYISDFTKLQNIVLLGLNILHEVDNATGSFSLTVWKILMKTEGARKLVLELSEIVXEIFNLKFLEIMNQQ
179	>XP_014389415.1	[Myotis brandtii]	MTFHLSWVSVIVGCISAPSVGTTNNSDLHPPLWKEIPVVSSLSDAYPPLWKDCPDKLSDYKIENGKYIINFWHYLERLGAYKILLNETAKYFEKFAPENEQNILWGLPIHHGWQYHTGRLADPTQRTDCGHKSGDHLCISVDSWWADLNFYLSAMPFLAAVDSGIMGIPSDNVTLLPPYKDQMSFCFNVSSCHSSFPEAMKKXNEFYQHLKSDSSSFDDLLKYLWAAHVSSLEVAHKNFHNRLRYYSKQEADFGRNWALFVDYLAPPLFPTTLIRTYEFQEVLPTQVLLSGDRPLFISDFTGFQKSVLLTLNLLHIVHKYTGTLSFIVWKTLMKSEIARELFLEILEFILHYFN
180	>XP_014316592.1	[Myotis lucifugus]	MTFHLSWVSVIVGCISAPSVGTTNNSDLRPPLWKEIPVVSSLSDAYPPLWKDCPDKLSDYKIENGKYIINFWHYLERQGAYKILLNETAKYFEKFAPENEQNILWGLPIHHGWQYHTGRLADPTQRTDCGHKSGDHLCISVDSWWADLNFYLSAMPFLAAVDSGIMGIPSDNVTLLPPYKDQMSFCFNVSSCRSSFPEAMKKWNEFYQHLKSNSSSFDDLLKYLWAAHVSSLEVAHKNFHNRLRYYSKQEADFGRNWALFVDYLAPPLFPTTLIRTYEFQKGLPTRVLLSGDRPLFISDFTGFQKSVLLTLNLLHIVHKYTGTLSFIVWKTLMKSEIARELFLEILEFILHYFN
181	>XP_014316577.1	[Myotis lucifugus]	MWSSLITPTFLFLSFFSVELAPNPGSATDENDSYPPFWDQINGDIAEFPVQNNKTIIDPWKYIDRLKMYKILIEKSNRYFAGFGKNKTDNVLWALTLFYGQLYETDRFSEPPNSSVCAYDAGAPGCVSINSGWGGINFYVIIPYFLAAIESEFLKDLPYQVELVSREEYRSDFCYSIAECRASYPQAMDLANRFYQYLLSREITSIIKGVPHYNIDEDTVILYMWEAHQAGIDIGTSKFSDVSFYASETERDFSMDFLVTIEFLEAELYRPYFESSAEILVGFPHRLLTDQDRIVLTSNFNIPEKAPLTLVKPTSETNKQTGISKRKN
182	>XP_014316576.1	[Myotis lucifugus]	MWSSLITPTFLFLSFFSVELAPNPGSATDENDSYPPFWDQINGDIAEFPVQNNKTIIDPWKYIDRLKMYKILIEKSNRYFAGFGKNKTDNVLWALTLYYGQLYETDRFSEPPNSSVCAYDAGAPGCVSINSGWGEINFYVIVPYFLAAIESEFLKDLPYQVELVSREEYRSDFCYSIAECRASYPQAMDLANRFYQYLLSREITSIVKDVPHYDIDEDTVVLYMWEAHQAGIDIGTSKFSDV
183	>XP_014316580.1	[Myotis lucifugus]	MAFPSLWACLLIGCFSVSLAEAYNLSDLYPPLWKESPGQFSDYRVKNGKYIINPWAYPERLGMYKILLSQTASYFEKFAPENEQNILWGLPLQHGWQYTTGRLADPSQRTDCGYDSGDRLCISEDSWWADMNYFLSALPFLAAVGSDIMGISSDQVILLPPPKDQTKFCLNVSTCQSSFPKTMRKWNVFYQHLQLPSSSFEDLLKYLWAAHVSALEDAYKIFEDRLQDYSKPEADFGKSWYVDVGYIATAKFPTTLIRTHEFQKCLPPRMLVSGDRAPYISDFTKLQNIVLLGLNILHEVDNATGSSSLTVWKILMKTEGARKLVLELSEKVLEIFNQKFLEPEPVWLSG
184	>XP_019516764.1	[Hipposideros armiger]	MAFLPPWACILVGCFSVALAEVSSLSDLYPPLWMDSPGQFSGYRVENGKYIIDPWVYPERLGMYKILLSQTARYFEKFAPGNEQNLLWGLPLQHGWQYSTGRLADPSQRTDCGYESGNHLCISVDSWWADMNYFLSALPFLAAVDSGIMGISPDQVMLLPPPKIQTRFCLTVATCQSSFPVLMRKWNAFYQHLKLPSSSFEDLLKYLWDAHASTLEDLHKTFDDRLEYYSQPEAYFGKSWSCAVGYIAVVRLPTNLTLTHDFQKSLPPRMLVNGDRAPVISDFTELQNAVLFGLNLLHEVDNSTGSLSLAIWKILMRTQAARKLVLEFLKVILENYNPTLFGND
185	>XP_024407938.1	[Desmodus rotundus]	MALLSPWACILIGCFSVSLAEAASLSDLYPPLWEESPGQFSGYKVENGKYIINPWIYPERMGMYKILLTQTARYFEKFAPENEKNVLWGLPLQHGWQYSTGRLADPSQKTDCGYGSGDRLCISVDSWWADINYFLCALPFFAAVDSGIMGISSDQVILLPPPKDQTKFCVNVSTCQSSFPRTMRQWNTFYKHVQSPFSSFEDLLKYLWDAHTLTLHDVFKSFDHRLEYYSKPEADFARIWSVNVEYIAALQLPTNLIRIHEFGKGMPPRVLVHGDRAPSISDFSTRQNVVLLGLSLVRDVHDWTGSLSLKIWKMLMKTQIARQLALEFLEMIFESLHSTFQE
186	>XP_016060361.1	[Miniopterus natalensis]	MAFLSPWACLLIACFSVSSAEASNLSALYPPLWNKSPGQFSDYLVENGKAIINPWVYPERMGMYKILLNQTARYFEKYAPENEQNPLWGLPLQHGWQYRSGRLADPSRRTDCGYESGDRQCISVNSWWADLNYFLCALPFLAAVDSGIMGISSDQVILLPPPEDETKFCLSVSTCQSAFSKTMRKWNVFYQHLQLPSSSFEDLLKHLWVAHTTTLEETLKIFDERLKYYSKPEENFARSWAINVEYIAAALFPTTLNRVYNFQRSLPPXVLVDGDRAPYISDFTDLQNTALFGLNLVREMDNATGFSNSGFFNSGDKVISQPLGAERAPVT
187	>XP_016060360.1	[Miniopterus natalensis]	MASISLHCVVIGCILLHLAGASPLSDAYPPLWKDCPGQLSDYKVENGKYIINFWHYLERQGAYKILLNETAKYFEKLAPENEQNILWGLPVDHGWQYHTGRLADPTQRTDCGLKSGDHLCISVDSWWADVNFYLSAMPFLAAVDSGIIGIPSDNVTFLPPYKDQMSFCYNVSSCHSSFPEAMKKWNEFYQHLKSDSNSFDDLLKYLWAAHASSLEVVHKNFHNRLKYYSKQEAHFERNWALFVDYLAPPLFPSTLIRTHNFLKGLPTRVLLSGDRVPFISDFTAFQKSVLLALNLLHKVHVYTGTLSFIVWENLMKFKVARKLFLEILEFILHVFD
188	>XP_012376366.1	[Dasypus novemcinctus]	MKKAHGNSEASTLSDLYPPLWEECPGQLSDYRVENGKYVIDPWRYSERMGMYKILINETARYFARFAPENEQNIIWGLPLQFGWQYITGRLADPSQSTDCGYQSGDHLCVSVDSWWADINYYLSAIPFLGAVDSGIMGISSDNVTLLLPFKDQNNFCYNVSSCRSSFLETMQKWNAFYQLLKSSSASFDDLLKGLWTAHVSSIGVAKNRFDD
189	>XP_007944799.1	[Orycteropus afer afer]-	MAFLLLLAYVIAGCLSAASAGTCNLLALYPPLWEESPGQFNVYQVKNGQYIIDAWVYPERMGMYKILLTQTAKYFERFSPENEQNILWGLPLQHGWQYNTGRLADPTNATNCGYESDHLCISVNSWWADINYFLCALPFLSAVDSGVMGISSDQVTILPPPKDQMLFCFDVFTCRSLFPKTMDKWNAFYQNMKLPSSSFEGLLKYLWAAHTSTLQDVLKIFETRLQNYAKPEADFERSWSLAVEYIAASNFPTTLIRIHEFQKGLPPRMLVTGDKAPFISDFTFFQNIVLFSLNSLYEVANATDFFIEALDSLD
190	>XP_006834792.1	[Chrysochloris asiatica]	MAFLLSWASVLFGCLYASVAGASNLSALYPPLWDESPGQFSDYRVENGQYVIDPWVYTERMGIYKILLNQTARYFERFAPENEQNALWGLPLQFGWQYETGRLADPTHTTNCGYTENHLCISVDSWWASINYFLNVLPFLSAVDSDVMGISSDQVALLPPPKDQTPFCLSVSACRLLYPITMNKWNYFYQQLKLPSTDFNELLEYLWEAHTSTLNDVLGIFEPRLNYYLKPEEDFERSWAVAVDYIAALRFPTTLIKTHDFQKGLPPRMLVTGDVAPFISDFTKFQNTVLFSLNSLRELHESTGGLSLILWKNLMKTEFARNVVLEFLEIINKVFT
191	>XP_007525061.1	[Erinaceus europaeus]	MAFFSLWACVLVGCFSASLAEALNLSAVYPPLWDESPGQLSDYRVENRKYIIDPWIYLERMGMYRILLNKTAKYFETYGPENEQNTLWGLPLQHGWQYGSGRLADPTGRTDCGYESNPFCISEESWWADLNYFLCVLPFLSAVDSGIMGIQPDQVILLPPPTSQTKFCLTVSSCWSSYPELMKKWNTFYQHLKSDCRNFDGLLVDLWAAHTSTLFATSKYFEDRFDNYAVPETNFGKAWIVVVEYLAIYKFPTVLHKVYAFQKGLPPRLLATDDKAPFISDFTDLQNMLLSFVNILYCVNSKADTDFLGIIQTINSRSRPDLTTMAQRLSQIGSSRALPGFPVKQKPTLSEGW
192	>XP_004674165.1	[Condylura cristata]	MALLHPWICVLVGCFSASLAGTSSLSDLYPPLWKESPGQFSDYKVENGTYIIDPWTYFDRIGAYKILINNTAKFFERFAAGGEQNILWGLALQHGWQYSSGRLADPKQMTHCGYESNRLCISVDSWWADINYFLCVLPFLAAVDSGIMGISSDQVLFLPPLVEQTKFCFNLSSCQSSHPELMRKWNVFYQHLQSPFRSFDDLLKYYWDAHTSTLQDTYRTFDDRIQCYSKPERYFERNWLLLLQYLNEMRFPTTLTRTHEFQQGLPDRMLASGDQAPFISDFTNLQNTVLFALNLLCKVDSATVSWLPACSLAATYPRPSVVRRHRLESVCVKDLKTLDTGADEWKMELKGEKKMHSLPVNDLCKSVVIRFALNLSRQHKNPLSVGR
193	>XP_004674166.1	[Condylura cristata]	MIITKVKVIHFVPVTCNMVKGLMPWKVSNARRLADPTQKTDCGYKSGARLCISMDSWWAAFNYHLSAMPFLAAIDSGIMGISPENVTFLPPSKDQMNFCYTISSCRSSFPEAMKKWNEFYQHIQSPSSGFEDLLKYLWAAHASSLEMAHKNFDNRLKCYSKQEADFANNWALFVDYLAPPLFPTTLTRTHEFQKGLPTRILVSGDETHFIGDFTNFQNIVLFALSFLHKVHKYTVPVGIPVEAPHIRVPCVGVGPQPQVVGGQNKQGLKVGGASMSRDSWKEGRG
194	>XP_004702275.1	[Echinops telfairi]	MGSEKMGSYLVIHTFFFLTFFSEGLAQSSGSLTDDIDKYLPLWDQIKGSITEFPVEDNTIIINPWKYVDRLQMYKILMGITNENDNENVLWAITLFYGRLATTGRFSDPSNSSSSYETEVPGWISINSGWGGINFYVIVLPFLAALESNVLGDVNHEVKLLPREERRSQFCYSIAECRASYPQVMDAAKKFFLYMKSIGNLPIIKDTPLSKEKAIVYMWEYHQAAVDIGKPMFSEIPQYSSAVEQSYEEDFLTAIEFCEATHYRPYFESSLEFLMGFPQRPLKDRDRFFLTRDFSKHVKAHLNAVKLISETNKITEPQLQPARSRAPPRRKAPWARGADIDAFVPSNPSGVKLGRPAPAQTERRRQDEVKLSWALENTIPRSSEDQKESGICLLQLQNI…
195	>XP_003404074.1	[Loxodonta africana]	MAFFSSWACVILGCLSASLTGASNLSDLYPPLWEESPGQFSDYRMKDGQYIIDAWIYPERMGMYKILMNQTARYFEKFAAENEQNILWGLSLHHGWQYHTGRLADPTRRTDCGHKSGKHLCISVDSWWADLNYFLSAIPFLAAIDSGIMGLSPDKIILLPPSKDQMKFCYNVSSCRSSFPTAMKKWNEFYQHVKSPSSSFDDLLKYLWAAHVSCLDVARKSFHSRLKYYPKPEADFERSWALFVDYLSPTLFPTTLIEVYEFQKGQPPRMLVAGDRAPFISDFTNFQNIVLLGVNFLHKVHKFTGTSSFTVWKTLMKIKVARKLFLHILEFILHAFNASGKL
196	>XP_003404076.1	[Loxodonta africana]	MAFFPSWACVIVGCISASLAVTSNLSDLYPPLWEESPGQFSDYRMKDGQYIINAWVYPERMGMYKILLTQTARYFERFAPENEQNVLWGLPLQHGWQYSTGRLADPTHRTKCGYESGNHLCISVDSWWADINYFLCALPFLAAVDSGVMGISTDQVTLLPPAKDKNLFCLNVSTCRSSFPETMNKWNTFYQHLKLHSSTFQDLLKYLWAAHISSLANTLETFASRSGSGQLIPSHPKAYFGTSWPVTVEYVAASNFPTTLKRTHDFQKCLPPQMLVTGDVAPFIKDFTALQNIVLFGINTLYKVNNATVSHFHESGPNVRNPTSEANCKNNLLVVFDLL
197	>ENSLAFP00000006992	[Loxodonta africana]	MAFLPSWTCVIVGCLSASLAVTSNLSDLYPPLWEEGPSQFSDYRMKDGQYIINAWVYPERMGMYKILLTQTARYFERFAPENEQNTLWRLPLQHGWQCSTLFFITIVFQYIQGTQYNNKKCPLTFSSACGLNYFLCVLPFLAVVDSGVMGISSHQVTLLSPPRDQYLFCFNVSTCRSSFLETMNKWNAFYQHLKLPSSTFEDLLKYLWAAHTSVLTDTLKTFESRIKLKNCFMKRGQKFKEGKRDEIFGYCASDFPTTLIRTHDFQKGLSPWMLVTGDTAPFISDFTDFGNKIL
198	>XP_004389530.1	[Trichechus manatus latirostris]	MAFLLSWTCVIVGCLSASLAVTSNLSDLYPPLWVESPGQFSDYRMKDGQYIINAWVYPERMGMYKILLTQTARYFERFAPENEQNVLWGLPLQHGWQYHTGRLADPTHRTNCGYESGNHLCISVDSWWADINYFLCALPFLAAVDSGVMGISADQVTLLPPPKDQNLFCLNVSACCSSFPETMGKWNAFYQHLKLPSSTFDDLLKYLWVAHTSTLKDTLQTFESRLNNYLKPEAYFEISWSVAVEYIAASNFPTTLIRTSDFQKGLPPRMLVTGDVAPFIRNFTAFQNIVLFSVNTLHKVDNATVSLRILSASLVLIKMGFNWEPCPPYANVDVLCQSASEAIVQVIGSGRRCCKPVNPLCQWLGEGVGASRLGCEFPA
199	>XP_012414886.1	[Trichechus manatus latirostris]	MAFLLSWTCVIVGCLSASLAVTSNLSDLCPPLWVESPGQFSDYRMKDGQYIINAWVYPQRMGMYKILLTQTARYFERFAPENEQNVLWGLPLQHGWQYHTGRLADPTHRTSCGYESRNHLCISVDSWWADLNYFLCALPFLAAVDSGVMGISSDQVTLLPPLKDQNLFCLNVSTCRLSFPQTMNNWNTFYQHLKLPSSTFEDLLKYLRAAHTTTLKDTLQTFEYKFNNYLKPEVFFMKSWSVSVEYIAASNFPTTLIRTHGFQKGLPPXMLVTGDVVPFISDFTALQNTMLFSLNNLHKVDNATGWSDSSCQWMQTIEKPLRLMEPQMEGS
200	>XP_006879199.1	[Elephantulus edwardii]	MALFLTSICVIVGCLSVSLAGAANLSDLYPPLWEESPENFRAYFQQDGQHIIDAWNYPQRMGMYRILLKETAKYFERFAPDNEQNLLWGLPLQHGWQYSSGRLADPTHATDCGSASGDKSCISVDSWWADFVHLQIPSTSFGDLLKYLWAAHTSTLEHVSPLFDK
201	>XP_027704486.1	[Vombatus ursinus]	MLLLSSLLCVLAGYVSAFLVETSSLTDLYPPLWKECPGQLSDYRVEDGVYTINPWLYPERMGMYKTLITVTAEYFERFAPNNAANILWGLPLQHGWQYETGRLVDPTGETECGRENGDNTCISVDSWWACMNYYLSALPFFGAVEAGVLGISSDQVKLSPPPKDQMYFCYNVTACRSFFPDAMIKWNTFFQQARETSKSLDDLLKYLWDAHIASLEVARSIFDNRKLYFSKPELDFAKSWSNTVDYIATINFETTLKKTAKFQKYLPPRLLKSGDHPLFIKDFTDSQNRILFLINLIHKIDDDSGHKFLSFFRNLMKSEYLRKMVNDLMEQISQNYNISPQELDIIFSEYI
202	>XP_027704449.1	[Vombatus ursinus]	MGNQSMGSSLIILLSVFLCFFPTRSATVENFNYPYLWDQVPGNVEDLPVKDNKIIMDPWDYRDRLSMYKMILNYSAKYFTQFGINNTGNAFWMLTTFYGQLYETGRLNDPSNYLVNDNTEKKNFISIKSGWGGINYYVIIPFFLVALKLNFFGTLPYQIELLPQEERRSDFCYSFDECYTSYPQMMASNSKIFEYLQSREKTSNNTENSTYNTDMDTIVHYIWSGHHSGIDVGKPLFHDKSQFYSTGEKDFTEAFLFTVEFIEEANYPSDLKNSSEFLLGFPHRELTTEDWLIPGWDLNKYEKNLLIIVKIISQINNISGGVLLNIWKTFLISETARKSAQVLIKTIFLFPKVY
203	>XP_020842837.1	[Phascolarctos cinereus]	MLLLSSLLCALAGYVSAFLVEISSLTDLYPPLWQGCPGQLSDYRVEDGMYTINPWLYPERMGIYKILITFTAEYFERFAPNNEANILWGLPLQHGWQYETGRLADPTSETECGKENGDDTCISVNSWWACMNYYLCALPFFGAVEAGVLGISSDQVKLSPPPKDQMYFCYNVTACRSSFPDAMTKWNTFFQQVKESSKSLDDLLKYLWDAHIASLEAARSIFDNRNLYFPKPESDFAEGWSNAVDYIAAIRFETTLKKMNKFQKYLPPRLLKSDDYPLFIKDFTDSQNRILFLINLINKIDNDSGHKFLSLFRNLMKSEYLRKMVNELMEQLTENYNISPQELAIIFSEYI
204	>XP_007484588.2	[Monodelphis domestica]	MPFTLLQTHTRGERLPKQLGYPCEYHNPSLLIFFFASINIFCVETSNSKDLYPPLWEEIPGQLSDYTAVNGVYVIDAWLYPTRMSLYKILITSTKKYFERFSQNNEKNILFGLPLQHGWQFKTGRLADPTKATDCGREGEPMCISVDSWWARANYYLCALPFLAAVEAGIIEVPTNQVILSPPLKDQKYFCYDVASCQSFLPNVMAKWNTFYQQMKEPSESLEDLLKYLWDVHDATIDVIAENLGDGYKIFPKPEADFAKSWVTAVHYIAAMLFETSLNKTYEFQKTLPPRMLQENDKAPLIKDFTASQNKIVYYLGFLDKVDTFSNQKSLTLFRILMKSQKLRKLVNAFLERIIKDKNLTPREMETFFQKVIRSSKFIS
205	>XP_003770657.1	[Sarcophilus harrisii]	MWQVQHKDCNRSATEKIDYPHHWDQVPGSIEDLQVKDGKIIMDPYDYSDRLSMYKMIINSSEKYFTQFGINNTGNAFWALTIFYGKLYESGRYNNPSNYLVNGRPEKANFISIRSGWSGINYYVIIPFYLAALKLNFFGPLSYPIELLSQKEHRSDFCYSFDECNTSYPEMMTENLRIFKYLQSRKKISNTTEKPIYDTDWETIVHYIWSGHQHGLDVGKSLFYDESQFYSTGEKDFTEAFLKTVEFLEAANYPSDAKNGSAILTGFPHRQLTTIDWHIPGPDLNPFEKVLVNGVKIISGINSISGRCNDPSNSLVNVNDPEKEKFISIKSEWNAVQQSPEGHSSLKGWRHIIIQLSDTFSCFSSHLKPKAVQRIVDSA
206	>XP_003770658.3	[Sarcophilus harrisii]	MFLLPSLLCALAGFVSAFLVETSTLTDLYPPLWKDCPSQFSDYKIENGVYTIDPWLYPERMGMYKILVTFTAKYFERFGPNNEKNILWGLPLQCGWQFKTGRLTDPTNVTECGRENGDHMCISVNSWWACLNYYLSALPFLSAIESGALGISSDQVTLLPPPKDQMHFCYNVTTCRSSFPDAMTKWNTYFQQAKNLSTTLDDLMKYLWIAHEATLETARNTFDNRYQYYSKPESDFEKSWATAVNYIAAIRFETSLIKTHKFQTALPPRLLNSGDQPPLIKDFTDCQNRVLFLLNLLYETDDSSGHKFLLLFKNVMTSKILRKI
207	>XP_028939295.1	[Ornithorhynchus anatinus]	MLPPYVLIFVCAGFLPASMAESSAQYPPLWDVTPGRFQDYPFEANRFIINPWNYLERMGMYKILLSQSAKYFSDLGPNNEENLLWGLPLQHGWQFHTGRLADPTNVTTCGYEAGDPLCISEESWWACMNYHLCTLPVLAAVDAGIMGVSSDQVQLLPPQNDQENFCYNVTDCESAFPEVMGKWKAFYEYVVSSESSEPPAERMDNLLKLMWDVHVETLEAGGPRCAAKLPYYDPPEGDFGNSWVTAVDFISFLRFPTTQGQTATFQSSLPQRLLISGDSAPFIPDFTPMQNQVLFMLNSLHQMNTASGDKLLKLWRLAMKFKAMREMALKLLNLIISSQDLPSEQVDVLFNTLNRYLSANKIS
208	>NP_001310705.1	[Ornithorhynchus anatinus]	MALSLCVLFTLASVVSGHVAHPSLGRGDGFPFLWDNAASTLDQLNGTDTTIILNGFNYLDRLSMFKTVLEGTRKYFDSFAPNNTANIYWGFTIYLNWILATGRSADPTGHTTCGLAHGDPMCLAEESWWNCIKYNPAAIAFFAAKKAGIFGDVTKTIVLAKPKEANSPYCSSEEECQAAYPDVMATYLDYFEYLMSLEKTGESIDMDKAQQLLWKAHVTSMENSIAVCKPRLKNYNIIERQLDRDYLISLLYFAATNFPTNFIESIKFVADMPHRQLRFGDIAPFIPDMDMKKNNLLVVLHGFYTVHSLSGGSSLTHWRNLMESPVSREMARDMVNLILAGTPVEVQVELAKLGIPTPV
209	>AIG59190.1	[Tachyglossus aculeatus]	MAFSLCVLFTLASVVSGHVAHPTLGRGDGFPFMWDDAASTLDELNANDTAIFMDAFHYLDRLSMFKMVLEGTHKCFDSFAPNNTANIYWGFTMCLNWLLATGRSADPTGHSTCALAHGDPMCFAEESWWNCIKYNQAVTSFFAAKKAGVFGDVNKTIVLVKPKEANSPYCSSEEECQAAYPDVMAGYLDYFNYLMSLEKTSESIDMDKAQLLLWKAHVTSMENSAAVCTSRLKNYNNNERQLEKDYLTSLLYLAATNYRTNFTETMKFIRDMPHRQLRFGDVAPFIPDMDMKTNNFLVALHGFYSVHSLSGGSSLTHWRNLMNSPVSREMARDMLYLILAGTPLDIPVEMAKMGIPTHV
210	>XP_419749.5	[Gallus gallus]	MKILVTMIHTMWPYFSIKALLIVVVTLNTAAATAQSDTDANGGDIYPPLWGFAPENLLDFPVKDNKIVINPWNYQERLGVYKSLLKASAKYFMDFGSQNSGNILWGLPLQHGWQFRTGRLADPTNGTSCGHRNLCISVRSWWSCMNYYLAVIPFLGAVEAGLYGEVPYEVEMLPPEDRRDDFCYSVGDCRSRIPKLMDEWKAYFEYLLSAEQKATDPAKSSSFVLDDALHHMWKAHVVSIAYALPKFRDSLKYLADPEANFGKDWANGVDFIAATHFSTDLQTTNNFQAFLPQRMLVEGDVLPSISGFSSQQNRVLLSLRDLNKANQLTGGLLLKVWQKAMSTEAARKIGRKLIEDLASSPSFDHWEYTVI
211	>XP_005009671.2	[Anas platyrhynchos]	MRTYGGICALLLIATVTLNPATAAAAQNDKDATGEQVYPPLWDIVPENLLNFQVKGNKIVIDPWNYRERLGVYKNLLNSSAKYFTNFGSQNFGNILWGLPLQHGWQFRTGRLADPSSVTSCGHEDGDLCISVRSWWSCMNYYLAIIPFLGAVEAGLFREVPYEIELLPPEERRDDFCYSVADCRSRIPELMDKWKAYFEYLQFTEQKAIGPETFSSFILDDALHYMWKAHVASIAYALPKFQDSLRYLPDPEANFGEDWANAVDFIAATHFCTDLQTTNNFQLFLPQRMLVEGDVLPSISGFSPQQNRVLLSMRALHKSNQLTGGLLLKFWKKAMSTEAGRKIGRKLIEDLASGQNYDPVGIYNDLKRVDLTARSFLRKSSFNID
212	>g5274.t1	[Meleagris gallopavo]	MDYIEYEANKSADKELTFLDNHSSCSELELVHSPAISKAYTNTAGLYNSCMNYYLAIIPFLGAVDAGLFGELKYEVEMLPPEDRRDDFCYSVADCRSRIPKLMDEWKAYFEYLQSAEQKTMNSAKSFSFVLDDALHYMWKAHVASIAYALPKFQDSLKYLAVPEANFGEDWANGVDFIAATHFSTDLQTTNNFQAFLPQRMLVEGDVLPSISGFSSQQNRVLVSLRALNRANRLTVVVALNPTAATAQSDTDDNGEDIYPPLWDFAPENLLDFPVKDNNTVINPWNYRERLGVYKSMLKASAKYFTAFGSQNSGNILWGLPLQHGWQFRTACVYVEMDFYVEKNFYVEMDFLKDNVQIDFSQS
213	>XP_009820679.1	[Gavia stellata]	MQPYFGIHALLILTVTLRPATAAAQSEKDATGDDIYPPLWDLAPENLLDFLVKDNKIVINAWNYQERLGVYKNLLNSSAKYFTAFGPQNFGNILWGLPLQHGWQFRTGRLADPSNVTSCGYEDGDLLCISVRSWWSCMNYYLAIIPFLGAVDAGLFGQLQYEIEILPPEERRADFCYSVADCRSRIPKLMDKWKTYFEYLLSTEHKAVSPATFSSFKMDDALHLMWRAHVASIAYALPKFQDSLKYLSDPEANFGEDWANAVDFIAATHFFTDLQTTNNFQAFLPQRMLVEGDVLPSISDFSPQQNRVLLSMRALHKANQLTGGLLLKLWQKAMSTEAGRKMGRKLIEDLASSQKFDPVGIYNDLKGMDLTAPSFLRKSSSNIE
214	>XP_014798101.1	[Calidris pugnax]	MQPYCGVCALLLVALTLSPAATTAQSGNDVTGEDVYPPLWDLAPENLLDFPVKDNKIVINAWNYRERLGVYKNLLSSSAKYFTAFGSHNFGNILWGLPLQHGWQFRTGRLADPSRVTSCGYEDGDLLCISVRSWWSCMNYYLAVIPFLGAVDAGLFGQLQHEIEILPPEERSADFCYSVADCRSRIPKLMDEWKAYFEYLLSTEHKAGSPTTFKLDDALGLMWRAHVSSIAYALPKFQDSLKYLPDPEANFGEDWANAVDFIAATHFSTDLQSTNQFQTFLPQRMLVEGDVLPSISDFSPQQNRVLLSLRVLHRANQLTGGLLLKLWRKAMSTEAGRKMGRKLMEDLVSSQKFDLVGMYNDWEGADLTAFGFSGKKQFQH
215	>XP_009703082.1	[Cariama cristata]	MRPYFAVHALLIAIVTLSPVTATARSEKDATGEDTYPPLWDLAPGNLLGFLVKDNKIVINAWNYQERLGLYKNLLNSSAKYFTAFGPQNFGNILWGLPLQHGWQFRTGRLADPSSVTSCGYEDGDLLCISVRSWWSCMNYYLAVIPFLGAVEAGFFGQLQYEIEILPPEERRADFCYSVADCRSRIPELMDDWKAYFEYLLSTEHKAVNPATFSSFKLDDALRLMWRAHVASIAYALPKFQDSLKYLSNPEANFGEDWADAVDFIAATHFSTDLLTTNRFQAFLPQRMLVEGDVLPFISDFSPQQNRVLLSLRALHKANQLTGGLLLKLWQKAMSTEAGRKMGRKLIEDLASSQKFDPVGIYNDLKGADLTAPSFLRKSSSSID
216	>XP_009586020.1	[Fulmarus glacialis]	MRPYFGIPALLIVTVTLSPATAAAQSEKDATGEDVYPPLWDLAPENLLDFLVKDNKIVINAWNYQERLGVYKNLLNSSAKYFTAFGPRNFGNILWGLPLQHGWQFRTGRLADPSSVTSCGYEDGDLLCISVRSWWSCMNYYLAVIPFLGAVEAGLFGQLQYEIEILPPEEQRADFCYSVADCRSRIPKLMDEWKAYFEYLLSTEHKAVSPATFSSFKLDDALRLMWRAHVASIAYALPRFQDGLKYLSDPEANFGEDWANAVDFIAATHFSTDLQTTNNFQAFLPQRMLVEGDVLPSISDFSPQQNSVLLSLRALHKANQLTGGLLLKLWQKAMSTEAGRKLGQKLIEDLVSSQNFDPVGIYNDLKGVDLTAPSFLRKSSSNID
217	>XP_009459110.1	[Nipponia nippon]	MQPYFGIHALLIVTVTLSPVIATAQSEKDATGEDVYPPLWDLAPENLLDFLVKDNKSVINAWNYQERLGVYKNLLNSSAKYFTAFGSQNFGNILWGLPLQHGWQFRTGRLADPSSVTSCGDEDGDLLCISVRSWWSCMNYYLAVIPFLGAVEAGLFGQLQYEIEILPPEERRADFCYSVADCRSRIPKLMDKWKAYFEYLLSTEHKAMSPATFSSFKLDDALHLMWRAHVASIAYALPKFQDSLKYLSDPEANFGEDWANAVDFIAATHFSTDLQTTNNFQAFLPPRMLVEGDVLPSISDFSPQQNRVLLSLRVLHKANQLTGGLLLKLWQKAMSTEAGRKIGQKLIEDLASSQKIKLIELNEAEYT
218	>XP_009878455.1	[Charadrius vociferus]	MRPYFGIQALLIVTLTLSPVTAAAQIDNDATGEDIYPPLWDRAPENLLDFLVKDKKIVINAWNYRERMGMYKNLLNSSAKYFTAFGSQNFGNILWGLPLQHGWQFRTGRLADPSSVTSCGYEDGDLLCISVRSWWSCMNYYLAVIPFLGAVEAGLFGQLQYEIEILPPEERRDDFCYSVTDCRSHIPKLMDKWKAYFEYLLSTEHKAGSPATFSSFKVDDALGLMWRAHVASIAYALPKFQDSLKYLSDPEADFGEDWANAVDFIAATHFSTDLQTTNQFQAFLPQRMLTEGDVLPSISDFSPQQNRVLLSLTALHKANQLTGGLLLKIWQKAMSTEAGRKMGRKLMEELASSQKFDPVGMYNDLKGVDLTAFSFLRRSSFNSD
219	>XP_009642577.1	[Egretta garzetta]	MRSCFVIHALLIVTVTLSPVTASAQSEQDATREDAYPPLWDLAPENLMDFPVKDSKIVINAWNYQERLGVYKNLLNSSAKYFTAFGSQNSGNILWGLPLQHGWQFRTGRLADPSSGTSCGYEDGDRLCISVRSWWSCMNYYLAIIPFLGAVEAGLFGQLQYEIEILPPEERRADFCYSAADCRSRFPKLMDEWKAYFEYLLSTEHKAVSPATFSSFKLDDALHLMWRAHVTSIAYALPKFQDSLKYLSDPEANFGEDWANGVDFIAATHFSTDLQTTNNFQAFLPQRMLVEGDVLPSISDFSPQQNRVLLSLRALRRANQLTGGLVLKLWQKAMSTEAGRKMGRKLIEDLASSQKLDPVGIYNDLKGAELTALSFLRKSSSNIE
220	>XP_009482066.1	[Pelecanus crispus]	MQPYFGIHALLIVTLTLSPVTAAAWREKYATGEDVYPPLWDLAPENLLDFLVKDNKIVINAWNYQERLGVYKNLLNSSAKYFTAFGSQNFGNILWGLPLQHGWQFRTGRLADPSSVTSCGYEDGDLLCISVRSWWSCMNYYLAIIPFLGAVEAGLFGQLQYEIEILPPEERRADFCYSVADCRSHIPKLMDKWKAYFEYLLSTEHQAMNPAIFSSFKLDDALHLMWRAHVASIAYALPKFQDSLKYLSDPEANFGEDWANAVDFIAATHFSTDLQTTNNFQAFLPQRMLTEGDVLPSISDFSPQQNRVLLSLRALHKANQLTGGLLLKLWQKAMSTEAGRKMGRKLIEDFASSQKFDPVGIYNDLKGADLTAPSFLRKSSFNID
221	>XP_011598017.1	[Aquila chrysaetos canadensis]	MQPCFGIHTLLIVTVTLNPVTAAAQSEKGATREDAYPPLWDLAPENLLDFLVKDNKIVINAWNYQERLGVYKNLLNSSAKYFIAFGSQNFGNILWGLPLQHGWQFRTGRLADPSSVTSCGYEDGDLLCISVRSWWSCMNYYLAVIPFLGAVEAGLFGQLQYVIEILPPEERRADFCYSVADCRSRIPKLMDDWKAYFEYLLSTGHKAVSPATFSSFKLDDALRLMWKAHIASIAYALPKFQDSLKYLSDPEANFGEDWANAVDFIAATHFSTDFLTTNNFQAFLPQRMLVEGDVLPSISDFSPQQNRVLLSMRTLHKANQLTGGLLLKVWQKAMSTEAGRKMGRKLIEDLASSQNFDPVGIYNDLKGADLTALAFLRKRSSNID
222	>XP_009864099.1	[Apaloderma vittatum]	MRPDVDIHALLTVALTLSAVTASAQSEENAAGEDVYPPLWDLAPENLLDFQVKNGRIVINAWNYLERLGVYKNLLNSSVKYFTTFGAQNFGNILWGLPLQHGWQFRTGRLADPSSMTSCGYEDGDLLCISVRSWWSCMNYYLSVIPFLGAVEAGLFGQLQYNIEISPPEEQRADFCYSVADCRSRAPGLMDDWKAYFEYLLSTEHKTMNSATFSSFELDHALGLMWRAHVASIAYALPKFQDRLKHLSDTEANFGEDWANGVDFIAATHFRTDLPTTNIFQTFLPQRMLVEGDVLPSISDFSPQQNRVLLSLRALHKTNRLTGGLLLKLWQKAMSTEAGRKMGRKLIEDLASSQEFDPAGMHNGFGRRGFDSTQFVEKKQSQD
223	>XP_010158894.1	[Eurypyga helias]	MWPYFGIHALLTVTVTLSPVTAATLSETDATGEDVYPPLWSLAPENLQDFLVKDNKIVINAWNYQERLGVYKNLLNSSAKYFTAFGSQNFGNILWGLPLQHGWQFRTGRLADPSRVTSCGYEDGDLLCISVRSWWSCMNYYLSVIPFLGAVEAGLFGQLQHEIEILPPEERRADFCYSVADCRSRIPKLMEEWKTYFEYLLSTEHKDMSHATFSSFTLDDALHLMWRAHVASIAYALPKFQDRLKYLSDSEANFGEDWANAVDFIAATHFSTDLQTTNNFQAFLPQRMLIEGDVLPSISDFSPQQNRVLLSLRVLHQANQLTGGLLLKLWQKVMSTEAGRKMGRKLIEDLVSSQNFDPVGI
224	>XP_009561198.1	[Cuculus canorus]	MQLYLSIHALLIVTAALSPVTATAQSEQDATGEDVYPPLWDLAPENLLDFLVKDNKIVINAWNYQERLGMYKNLLNSSAKYFTAFRSQNLGNILWGLPLQHGWQFHTGRLADPSSVTSCGYEDGDQLCISVRSWWSCMNYYLSVIPFLGAVEAGLFGQLQYEIEILPPEERRADFCYSVADCWSRIPKLMDEWKAYFEYLLATEHKTGKSATFSSFKLDDALQLMWKAHVSSIAYALPKFQDSLKYLSDPEANFGEDWANAVDFIAATHFYTDLQNTNNFQVFLPQRMLVEADVLPSISDFSPQQNKVLVSLRALHKANQLTGGLLLKIWRKAMSTEAGRQMGRKLIEGLASSQMLDPVGV
225	>XP_005518684.1	[Pseudopodoces humilis]	MWPCFGIHVLLVVTVTLSPVTAEAQSENDVTGEDVYPPLWDLAPGNLLDFPVKDNKIVINAWNYQDRLGVYKSLLNASAKYFAAFGPQNSGNILWGLPLQHGWQFRTGRLADHSGVTSCGYENGELLCQSVRSWWSCMNYYLAIIPFLGAVEAGLFGQLPYEIEILPPEEQKVDFCYSVKDCWSRMPKLMDEWKTFFEYLLSTEHTAVSSDSFSSFKLDDALGLMWKAHTTSIAYALPRFQDRLKYLSDPEANFGEDWADAVDFIAATHFSTDLLTTNNFQSFLPQRMLVEGDVLPSISDFSPQQNKVLVSLRILHKANKLTGGLLLKIWKKAMSTEAGRKLGRKLIESLASSQELELLDLVGIQNYFEVLFEDSQFLENE
226	>XP_005487788.1	[Zonotrichia albicollis]	MWPHFGIHALLVVIVTFSPVPAATQSENDVTGEDLYPPLWDLAPGNLLDFPVKDNKIVINAWNYQDRLGVYKSLLSASAKYFDAFGPQNSGNILWGLPLQHGWQFRTGRLADHSGVTSCGYENGEPLCQSVRSWWSCMNYYLSIIPFLGAVEAGLFGQLPYEIEILPPEEQKDDFCYSVKDCWSRMPKLMDDWKAFFEYLLSTEHKAVSSASLSSFKLDDALGLMWKAHTSSIAYALPMFHDSLKYLSDPEANFGEDWADAVDFIAATHFKTDLLTTNNFQAFLPQRMLVEGDVLPSISDFSPEQNKVLVSLRVLHKVNKITGGLLLKVWQKAMSTEAGRRIGRELIEGLPSSPKLELLDLIEI
227	>XP_009323905.1	[Pygoscelis adeliae]	MRPYFGIHALLIVTVTLSPATAPARSEKNTTGDVYPPLWDLAPENLLDFLVKDNKIVINAWNYQERLGVYKNLLNSSAKYFTTFGSQNFGNILWGLPLQHGWQFRTGRLADPSSVTSCGYEDGDLLCISVRSWWSCMNYYLAIIPFLGAVEAGLFGQLQYEIEILPPEERRADFCYSVADCRSRIPKLMDEWKAYFEYLLSTEHKAVSPATFSSFELDDALCLMWRAHVSSIAYALPKFQDSLKYLSDPEASFGEDWANAVDFIAATHFSTDLQNVNNFQAFLPQRMLVEGDVLPSISDFSPQQNRVLLSLRALHKANQLTGGLLLKLWKKAMSTEAGRKMGRKLIEDLASSQKFDPVGIYNDLKGTDLTAPSFLRKSSSNID
228	>XP_026700334.1	[Athene cunicularia]	MCLYFGIHALLIMTVTLSPATATAQSEEDATGEAVYPPLWDLAPEKLMDFPVKNNKIIINAWNYQERLGVYKNLLNSSAKYFTAFGSQNSGNILWGLPLQHGWQFRTGRLADPSHVTSCGYEGEDLLCISVRSWWSCINYYLAVIPFLGAVEAGLFGQLQYEIEILPPEKRRADFCYSVANCRSRIPKLMDDWKAYFEYLISTEYKAMSPATSSFKLDHALHLMWKAHIASIAYALPKFQDRLKYLSDPEANFGEAWADSVDFIAATHFTTDLLTTNNFQAFLPQRMLVEGDVVPSISDFSPQQNRVLLSMSTLHKANQLTGGLLLKLWQKVMSTEARRKMGRKLIECLVSGKKFDPVEIYNDLKEADLTVPRFLRKNSSNID
229	>XP_023779837.1	[Cyanistes caeruleus]	MWPCFGIHVLLVVAVTLSPVTAEAQSENDVTGDVYPPLWDLAPGNLLDFPVEDNKIVINAWNYQDRLGVYKSLLNASAKYFAAFGPQNSGNILWGLPLQHGWQFRTGRLADHSGVTSCGYENGELLCQSVRSWWSCMNYYLAIIPFLGAVEAGLFGQLPYEIEILPPEEQEVDFCYSVKDCWSRMPKLMDEWKTFFEYLLSTEHTAVSSDSFSSFKLDDALGLMWKAHTTSIAYALPRFQDRLKYLSDPEANFGEDWADAVDFIAATHFSTDLLTTNNFQSFLPQRILVEADVLPSISDFSPEQNKVLVSLRVLHKANKLTGGLLLKIWKKAMSTEAGRKLGRKLIESLVSSQELELLDLVGIQNYFEVLFEDSQFLENERFLHGLI
230	>XP_010573015.1	[Haliaeetus leucocephalus]	MRPCFGVHTLLIVTVTLNPVTAAAQSEKGATGEDAYPPLWDLAPENLLGFLVKDNKIVINAWNYQERLGVYKNLLNSSAKYFTTFGSQNFGNILWGLPLQHGWQFRTGRLADPSSVTSCGYEDGDLLCISVRSWWSCMNYYLAVIPLLGAVEAGLFGQLQYEIEILPPEERRADFCYSVADCRSRIPKLMDDWKAYFEYLLSTGHKAVSPATFSSFKLDDALRLMWRAHVASIAYALPKFQDSLKYLSAPEANFGEDWANAVDFIAATHFSTDFLTTNNFQAFLPQRMLVEGDVLPSISDFSPQQNRVLLSMRTLHKANQLTGGLLLKVWQKAMSTEAGRKMGRKLIEDLASSQNFDPLGIDNDLKGADLTALTFLRKRSSNID
231	>XP_015478710.1	[Parus major]	MWPCFGIHVLLAVAVTLSPVTAEAQSENDVTGEDVYPPLWDLAPGNLLDFPVKDNKIVISAWNYQDRLGVYKSLLNASAKYFAAFGPQNSGNILWGLPLQHGWQFRTGRLADHSGVTSCGYENGELLCQSVRSWWSCMNYYLAIIPFLGAVEAGLFGQLPYEIEILPPEEQKVDFCYSVKDCWSRMPKLMDEWKTFFEYLLSTEHTAVNSDSFSSFKLDDALGLMWKAHTTSIAYALPRFQDRLKYLSDPEANFGEDWADAVDFIAATHFSTDLLTTNNFQSFLPQRMLVEGDVLPSISDFSPEQNKVLVSLRVLHKANKLTGGLLLKIWKKAMSTEAGRKLGRKLIESLVSSQELELLDLVGIQNYFQVLFEDSQFLENKRFQRGLI
232	>XP_009279811.1	[Aptenodytes forsteri]	MRPYFGIHALLIVTVTLSPATAPAWSEKNTTGDVYPPLWDLAPENLLDFLVKDNKIVINAWNYQERLGVYKNLLNSSAKYFTAFGSQNFGNILWGLPLQHGWQFRTGRLADPSSVTSCGYEDGDLLCISVRSWWSCMNYYLAIIPFLGAVEAGLFGQLQYEIEILPPEERRADFCYSVADCRSRIPKLMDEWKAYFEYLLSTEHKAVSPATFSSFKLDDALCLMWRAHVSSIAYALPKFQDSLKYLSDPEASFGEDWANAVDFIAATHFSTDLQNINNFQAFLPQRMLVEGDVLPSISDFSPQQNRVLLSLRALHKANQLTGGLLLKLWQKAMSTEAGRKMGRKLIEDLASSQKFDPVGIYNDLKGTDLTAPSFLRKSSSNID
233	>XP_005432904.2	[Falco cherrug]	MQPYFSIHALLIVTVTLSPVTAAGQSKNDATREDVYPPLWDLAPESLLNFLVKDNKIVINAWNYQERLGLYKNLLNSSTKYFTAFGSQNFGNILWGLPLQHGWQFRTGRLADPSSVTSCGYEDGDLLCISVRSWWSCMNYYLAVIPFLGAVEAGLFGQLPYEIEILPPEERRADFCYSVADCRSHIPKLMDDWKAYFEYLLSTEHKAVSSATFSSFSLDGALHLMWKAHVASIAYALPKFQDSLKYLSDPEANFGEDWANAVDFIAATHFSTDLLTTHSFQAFLPQRMLIEGDALPSISDFSPQQNSVLLSLRALHKANRLTGGLLLKLWQKAMSTEAGRKMGRKLIEELAMSQKFDLVGIHNFERSRFDSAQLLEEKQFQH
234	>XP_009090591.1	[Serinus canaria]	MWPRFGIHALLVVTVTLSPVPAAAQSENDVTGEDLYPPLWDLAPGNLLDFPVKDNKIVISAWNYQDRLGVYKSLLSASAKYFDAFGPQNSGNILWGLPLQHGWQFRTGRLADPSGVTSCGYENGELLCQSVRSWWSCMNYYLSIIPFLGAVEAGLFGQLPYEVEILPPEEQKDDFCYSVKDCWSRMPKLMDDWKAFFEYLLSTEHKAGSSASLSSFKLDDALGLMWKAHTSSIAYALPKFHDSLKYLSDPEAIFGEDWANAVDFIAATHFRTDLLTTNDFQDFLPPRILVEGDVLPSICGFSPEQNKVLVSLRALHKVNKITGGLLLKLWQKAMSTEAGRRMGRELIESLPSSQKPELLDLIGI
235	>XP_008495535.1	[Calypte anna]	MCPYFGIHALLIVTVTLSPATATTWSEKDTTEDEYPPLWDLAPENLLDFPVKNNKIIINPWNYPERLGIYKILLNSSAKYFASFGTQNFGNILWGLPLQHGWQFRTGRLADPSHVTSCGYEDGDALCVSVRSWWSSMNYYLAVIPFLGAVDAGLFGQLQYQIEILPPEERKADFCLSVADCRSRMPKLVDEWKDYFEYLLSTDNKAMNSVVFSSFNLDEALGLMWRAHVTSIAYALPKFKDRLKYFSDPEASFGKDWSIAVDFIAATHFSTDLQNVNHFQTFLPPRMLVKGDVPPNISDFSPQQNRVLLSLRALNKANRISGGLLLKLWKKAMSTEEGRKIGRTMIEQLMSS
236	>XP_010160616.1	[Antrostomus carolinensis]	MRPCFVTHALLIVTVILSPATATAQSENDATGDVYPPLWDLAPENLLDFLVKDNKIVINAWNYQERLGVYKNLLNSSAKYFTAFGSQNFGNILWGLPLQHGWQFRTGRLADPSSVTSCGYEDGDLLCISVRSWWSCMNYYLAVIPFLGAVEAGLFGQLQYEIEILPPEERRADFCYSVADCRSRMPKLMDKWKAYFEYLLSTEHKAVSPAAFSSFKLDDALHLMWRAHVASIAYALPKFRDSLKYLSDPEANFGEDWANAVDFIAATHFSTALQNTNNFQAFLPQRMLIEGDALPSISDFSPQQNRVLLSMRALHKTNQLTGGFLLKLWEKAMSTEAGRKMGRKLIEDLGSSQEFDLVGIYNDFKLMDLTVPSFLRKSSPNID
237	>XP_009687075.1	[Struthio camelus australis]	MWAYFGTYALLVATATLNSVTAAAQRGKDAVREDVYPPLWDSAPESLLDFPVEGNKIVINAWNYRERLGAYKILLNSSAKYFTAFGSQNFGNILWGLPLQHGWQFHTGRLADPSRATSCVFEVGDLLCISVRSWWACMNYYLAIIPFLGAVEAGVFGELPYEIEILPPEEQRADFCYSVADCRSRIPELMDEWKAYFEYLLSTKQKTGSSTTLSSFKLDDALGHMWKAHVASIAYALPKFQDSLKYLSHPEANFGEDWANGVDFIAATHFSTDLQNINSFQAFLPMRMLVEGDVIPFISDFSWQQKKVLLSLSALHKTNQLTGGWLLKLWRKAMSTEAGREVGRKLIEDLVASRKFNPMRIYNNLKGADLTAPSFLTKSSFNTD
238	>XP_010308408.1	[Balearica regulorum gibbericeps]	MQPYFGLHALLIVTVILSPATAAAWSEKDATGEDVYPPLWDLAPESLLDFPVKDNKIVINAWNYQERLGLYKNLLNSSAKYFTAFGSQNFGNILWGLPLQHGWQFHTGRLADPSSVTSCGYEDGDLLCISVRSWWSCMNYYLAVIPFLGAVEAGLFGQPQYEIEILPPEERRDDFCYSVADCWSRIPKVMDKWKAYFEYLLSTELKATSPATFSSFNLDEALSLMWRAHVASIAYALPKFRDSLKYLSPPEANFGEDWANGVDFIAATHFSTDLQTTNNFQTFLPQRMLIEWDVPPSISDFSPQQNRVLLSLRVLHKANQLTGGLLLKLWQKAMSTEAGRKMGRKLIEDLASS
239	>XP_009078780.1	[Acanthisitta chloris]	MWPCFGIHALLIVAVTLSPTTATAWSENDVTEEDIYPPLWDFAPGNLLDFPIKDNKIVINAWNYRERLGVYKVLLKSSAKYFSAFGPQNSGNILWGLPLQHGWQFRTGRLADPSHATSCGYESGNLLCQSVRSWWSCMNYYLSVIPFLGAVEAGLFGQLPHEIEILPPEEQREDFCYSVSDCRSRMPKLLDGWTAFFDYLLSTEDKAVCPATISSFKLDDALGLMWKAHVLSIAYALPKFQDRLKYLSKPEENFGEDWSNAVDFIAATHFSTDLLTTNKFQAFLPQRMLVEGDVIPSISDFTRQQNKVLFALRALHKANKWTGGLLLKLWQKSMSTEAGRKIGRKLIEILTSSQQLDLMEI
240	>XP_005418528.1	[Geospiza fortis]	MWPHFGIHALLVVTVTLSPAPAAAQGENDVTGEDLYPPLWDLAPGNLLDFPVKDNKIVISAWNYQDRLGVYKSLLSASAKYFDAFGPHNSGNILWGLPLQHGWQFRTGRLADPSGVTSCGYENGELLCQSVRSWWSCMNYYLSIIPFLGAVEAGLFGQLPYEIEILPPEEQKDDFCYSVKDCWSLMPKLMDDWKAFFEYLLSTEQKAVRSASLSSFKLDNALGLMWKAHTSSIAYALPTFHDSLKYLSDPEANFAEDWANAVDFIAATHFRTDLLTTNNFQAFLPQRMLVEGDVVSSISDFSPEQNKVLVSLRTLHKVNKITGGLLLKIWQKAMSTEAGRRIGRELIESLTSSQNLELLDLIGI
241	>XP_005154868.1	[Melopsittacus undulatus]	MWSYFGIHALLTVAITLSPVTAASWSERDATGEDIYPPLWNLAPENLSDFLVKDNKIVINAWNYQERLGLYKSLLNSSAKYFTAFGYQNFGNILWGLPLQHGWQFRTGRLADPSNMTSCGYEDGDLLCISVRSWWSCMNYYLSVIPFLGAVEAGLFGQLQYEIEILPPAERRFDFCYSVADCQSHIPNLMNAWKAYFEYLLSTEHKAKSPATFSSFKLDDALGLMWRAHVASIAYALPKFHDSLKYLSDPEANFGEDWANAVDFIAATYFSTDLLTTNSFQVFLPQRMLVVGDVIPFISDFSPQQNTVLLSLSALHKTNKITGGLLLSLWRKAMSTEEGRKMGQKLIADMAAGQKFDLLGTYKDLKRADLTAPNFLRKSSSKVE
242	>XP_025960772.1	[Dromaius novaehollandiae]	MWAYFGIHAIILVATATLNSETAAAQRGKEVIREDAYPPLWDSAPENLLDFPVEGNKIVINAWNYRERLGAYKNLLNSSAKYFTAFGSQNFGNILWGLPLQHGWQFRTGRLADPSSVSSCGYEAGDLLCISVRSWWACMNYYLAIIPFLGAVEAGLFGELLYEIEILPPEEQGADFCYSVADCRSRIPKLMDKWKAYFEYLLSTEQRAASPTMRSSFKLDDALGHMWKAHVASIAYASPKFQDSLKHLSDPEANFGEDWANGVDFIGATYFSTDFQTTNNFQAFLPQRMLVGGDVIPFISDFSAQQNKVLLSLSGLHKTNQLTGGLLLKLWQKAMSTEAGREAGRKLIEDLASSRKFNPMAIYNDLKGSDLTAPSFLTKSSSSTD
243	>XP_005237048.2	[Falco peregrinus]	MQPYFSIRALLIVTITLSPVTAAGQSKNDATREDVYPPLWDLAPESLLNFLVKDNKIVINAWNYQERLGLYKNLLNSSTKYFTAFGSQNFGNILWGLPLQHGWQFRTGRLADPSSVTSCGYEDGDLLCISVRSWWSCMNYYLAVIPFLGAVEAGLFGQLPYEIEILPPQERRADFCYSVADCRSHIPKLMDDWKAYFEYLLSTEHKAVSSATFSSFSLDGALHLMWKAHVASIAYALPKFQDSLKYLSDPEKNFGEDWANAVDFIAATHFSTDLLTTHSFQAFLPQRMLIEGDALPSISDFSPQQNSVLLSLRALHKANRLTGGLLLKLWQKAMSTEAGRKMGRKLIEELAMSQKFDLVGIHNFERSXFDSAQLLEEKQFQH
244	>XP_027736346.1	[Empidonax traillii]	MWPCLGIHALLIVTITLSPVTATSRSENDVPGEDEYPPLWDLAHENLLDFPVKDNKIVIDAWNYQERLGVYKTLLNSSAKYFSAFGPQNTGNILWGLPLQHGWQFRTGRLADPSGETSCGYEDGDLLCQSVRSWWSCMNYYLSVIPFLGAVEAGLFGQLPFEVEILPPEEQKDDFCYSVADCWSRMPKLMDDWKAFFEYLLSTEHKAMSPATFSSLKLDDALGLMWKAHVTSIFYALPKFQDSLKYLSDPEANFAEDWANAVDFLGATYFHTDLPTVNKFQAFLPPRILVEGDVLPFISDFSPQQNEVLVSLKALHEANKLTGGLLLKVWQKAMSTEAGRKIGQKLIESLISSQKLDLVGI
245	>XP_009949163.1	[Leptosomus discolor]	MRLYFGVHAFLIVTVTLSSATAAAQSEKNATGEDVYPPLWDLAPENLLDFLAKDKKIVINAWNYLERLGMYKTLLNSSAKYFTTFRSQNFGNILWGLPLQHGWQFRTGRLADPSSVTSCGYEDGDALCISARSWWSCMNYYLAVIPFLGAVEAGLFGQLQYEIEILPPEERRADFCYSVADCRSRFPKLMDDWKAYFEYLLSTEHKATSPAAFSSFKLDDALHLMWRAHVASIACALPKFQDSLKYLSYPEADFGEAWSTAVDFIAATHFSTDLPTTNNFQAFLPQRMLVERDVLPSISDFSPQQNRVLLSLRALHKGNQLTGGLLLKLWQKAMSTEAGRKMGRKLIEDLASSQNFDPLGIYNDLKGADLTALFLEKKQFQD
246	>RMC13015.1	[Hirundo rustica rustica]	MWPLFGIHALLVVAVTLSPVTAAEWSENDVTGDVYPPLWDLAPENLLDFPVKDNKIVLSAWNYQDRLGAYKSLLKASAKYFDAFGPQNSGNILWGLPLQHGWQFHTGRLADPSGLTSCGYENGELLCQSVRSWWSCMNYYLSIIPFLGAVEAGLFGELPYEIEILPPEEQKDDFCYSVKDCWSRMPKLMDDWKAFFEYLLSTENKAVSSASFSSFKLDDALGLLWKAHTTSIAYALPKFQDRLKYLSDPEANFGEDWANAVDFIAATHFRTDLPTTNNFQAFLPQRMLVEGDVPPSISDFSPEQNKVLASLEALHNANKLTGGMLLKFWQKAMSTEAGRKMGRKLIESLTSSQKLELLDLVGI
247	>XP_009930206.1	[Opisthocomus hoazin]	MQPCFGIYALLVVPVMLSPVTATSWSEKDATTEDAYPPLWDLAPENLLDFLVKDNKIFINAWNYQERLGVYKNLLNSSAKYFTAFGSQNFGNILWGLPLQHGWQFRTGRLVDPSNVTSCGYEDGDILCISVRSWWSCMNYYLAVIPFLGAVEAGLFGQLQYEIEILPPEERRADFCYSVADCRSQIPELMDKWKAYFEYLLSTEHKAVSPVTFSSFDLDDALHLMWQAHVASIAYALPKFQDSLKDLSDPEANFGEDWANAVDFIAATHFSTDFLSTNNFQVFLPQRMLVEGDVLLPISDFSPQQNRVLLSLRALHKANQLTGGLLLELWQKAMSTEAGRKMGRKLIEGLASSQKFDPVGIYNDLKGVELTAPVFLRKSGSNND
248	>XP_025925929.1	[Apteryx rowi]	MWAYFGIHALILVAIATLNSETVAAQRRKDAIRDDVYPPLWDSAPENLLDFPVEGNKIVINAWNYQERLGVYKNLLNSSAKYFTAFGSQNFGNILWGLPLQHGWQFHTGRLADPSGVTSCGHEAGALLCISVRSWWACMNYYLAIIPFLGAVEAGLFGELPYEIEILPPEEQRADFCYSVADCRSRIPKLMDEWKAYFEYLLSTEQKAASPTMRSSFKLDDALSFMWKGHMASLAYALPRFQDSLKYLSDPEANFGEDWASGVDFIAATHFSTDLQNTKKFQALLPQRMLVEGDVIPFISDFSPQQNKILLSLSALHKTNQLTGGLLLKLWQKAMSTEAGREVGRKLFEDLAASRKFNPMGIYNDLKGGDLTAPTFLTKSNSNTD
249	>XP_013814362.1	[Apteryx australis mantelli]	MWAYFGIHALILVAIATLNSETVTAQRRKDAIRDDVYPPLWDSAPENLLDFPVEGNKIVINAWNYQERLGVYKNLLNSSAKYFTAFGSQNFGNILWGLPLQHGWQFHTGRLADPSGVTSCGHEAGALLCISVRSWWACMNYYLAIIPFLGAVEAGLFGELPYEIEILPPEEQRADFCYSVADCRSRIPKLMDEWKAYFEYLLSTEQKAASPTMRSSFKLDDALSFMWKGHMASLAYALPRFQDSLKYLSDPEANFGEDWASGVDFIAATHFSTDLQNTKKFQALLPQRMLVEGDVIPFISDFSPQQNKILLSLSALHKTNQLTGGLLLKLWQKAMSTEAGREVGRKLFEDLAASRKFNPMGIYNDLKGGDLTAPTFLTKSNSNTD
250	>XP_010120439.1	[Chlamydotis macqueenii]	MWHNFGICALLIVTATLSPVTATAWSEKDATGEDVYPPLWDLAPENLLDFLVKGNKIVINAWNYQERLGVYKNLLNSSAKYFTAFGSQNFANILWGLPLQHGWQFRTGRLADPSGETSCGYEGGDLLCISVRSWWSCMNYYLAVIPFLGAVDAGLFGQLPYEVEILPPEERRADFCYSVADCRSRIPKLMDDWKAYFQYLLSTEHKAMSPAAVSSFKVDDALHLMWKAHVASIAYALPKFQDSLKDLSDPEASFGEDWANGVDFIAATHFSTDLLTTNNFQAFLPQRMLTEEDDLPSISDFSPQQNRVLLSLRALHKANQLTGGFLLKLWRKAMSTEEARKIGRKLIEGLASS
251	>XP_010181841.1	[Mesitornis unicolor]	MRSYFGIHALLIVTVILSPVTATAWSEKYATGEDLYPPLWDLAPENLLDFPVKDNKIVINAWNYLERLGVYKILLNFSAKYFTAFGSQNFGNILWGLPLQHGWQFRTGRLADPSSVTPCGYKDRDVLCISIRSWWACMNYYLAVIPFLGAVEAGLFGQLPYKIEILPPAEQRADFCYSVDDCQSRMPKLMDEWKAYFEYLLTEHEAMSPAAFSSFKLDDALSLMWRAHVSSIACALPKFQDSLKYLSDPEANFGEDWANAVDFIAATHFSTDLLTTNEFQAFLPQRMLVEGDVPPSLNDFSPQQNTVLLSLRALHKANKLSGGLVLKLWRKAMSTEAGRIIGRKMLEGLVSSRNFDPVENTMIWNELI
252	>XP_013030804.1	[Anser cygnoides domesticus]	MRTYGGIHALLLIATVTLNPAAAAAAQSDNDATGEQVYPPLWDVVPENLLNFPVKGNKIVIDPWNYRERLGVYKSLLNSSAIYFTNFGSQNFGNILWGLPLQHGWQFRTGRLADPSSVTSCGYEDGDLCISVRSWWSCMNYYLAVIPFLGAVEAGLFREVPYEIELLPPEERRDDFCYSVADCRSRIPELMDKWKAYFEYLLSTEQKAMGPATFSSFILDDALHYMWKAHVASIAYALPKFQDSLRYLPDPEANFGEDWANAVDFIAATHFCTDLQTTNNFQAFLPQRMLVEGDVLPSISGFSPQQNRVLLSMRALHKANQLTGGLLLKFWKKAMSTEAGRKMGRKLIEDLASGQNFDPVGTYNDLKRVDLTARSFLRKSSSNID
253	>XP_009903360.1	[Picoides pubescens]	MQPSFVIPALLLATAALSPGAAAAQGDNEATGEDAYPPLWERAPGNLMDFPVKANKILINAWNYLQRLGMYKTLINSSSKYFAASRSQNAGNILWGLPLQHGWQFRTGRLADPSSATSCGYEDGDLLCISVRSWWSCMNYYLAAIPFLGAVDAGLFGQLPHEVELLPPAEREADFCYSVAGCRARFPELMDGWKAYFEYLLSTDHRAMSPAAFSSFNMDDALSLMWKAHVTSIAYALPKFQDSLKYLPEPEATFGEDWANAVDFIAATHFSTDLVNTNSFQAFLPQRMLVEGDVPPGISDFTPQQNRVLLYLRVLHKANRLSGGLLLKLWRRAMSTEAGREIGRELIENLASSAMFDPVGMADDLKGADLTVLLLEKEQFQH
254	>XP_015713955.1	[Coturnix japonica]	MVIYSANIPEVLVMTQDLPPAPLKCPATTKILVTNLHXMYPYFSIKTLLLIVVVALNPAAATAQSRTDTNGGDIYPPLWDFAPEDLLDFPVKDNKIVINPWNYRERLGVYKSLLKASAKYFMAFGSQNSGNILWGLPLQHGWQFRTGRLADPTNGTSCGHRNLCVSVRSWWSCMNYYLAIIPFLGAVEAGLFGELQYEVEMLPPGDRREDFCYSVGDCHSRIPKLMDEWKAYFEYLLSTEQRATIPGKSSSFVMDDALHHMWKAHVASIAYALPKFQDSLKYLADPEANFGADWANGVDFIAATHFSTDLQTTNNFQAFLPQRMLVESDVLPFISDFSSQQNRVLLSLRALNKANRLTGGLLLKLWQKAMSTEAARKIGRKLIEDLASSPSFDHWEYTVI
255	>XP_010281160.1	[Phaethon lepturus]	MWPYFSINALLIVTVTLSPVTATTWSEKDGTGEDVYPPLWDLAPENLLDFLVKDNKIVINAWNYRERLGMYKNLLNSSAKYFTNFGSQNFGNILWGLPLQHGWQFRTGRLADPSSVTSCGYEDGDLLCISVRSWWSCMNYYLAVIPFLGAVEAGFFGQLQHEIEILPPEERRADFCYSVADCRSRVPKLMDDWKAYFEYLLSTEHKATSPATFSSFKLDDALHLMWRAHVASIAYALPKFQDSLKYLSDPEASFGEDWANAVDFIAATHFSTDLQTTNNFQAFLPQRMLIEGDVPPSISDFSPQQNRVLLSLRALHKANKLTGGLLLKLWQNAMSTEAGRKMGQKLIEDLLLSQKFDPVGKYSDLRGEDLTVPSFLRKNSFNIH
256	>XP_017683124.1	[Lepidothrix coronata]	MWPCLGIYTLFIVTITLSPVTAAAWSENKVPGEDEYPPLWDLAPKNLLDFPVKDNKIVINVWNYQERLGVYKSLLNSSAEYFSAFGLQNTGNILWGLPLQHGWQFRTGRLADPSGATSCGYEHGDLLCLSVRSWWSCMNYYLAVIPFLGAVEAGLFGQLPFEVEILPPEERKDDFCYSVADCRSRMPKLMDDWKAFFEYLLSTEHKAVSSATFSSFKLDDALGLMWKAHVSSIAYALPKFQDSLKYLSDPEANFGEGWSNAVDFIAATHFPTDLPTTNNFQAFLPPRMLVEGDVPPSISDFSPRQNKVLVSVRALHKANKLTGGLLLKLWQKAMSNEAGRKMGRELLESLTLSQQLDLVGI
257	>XP_010143738.1	[Buceros rhinoceros silvestris]	MRPCFSISALLLATATLSPATATAPSKNDATGEDIYPPLWDLAPENLLDYLAKNNKIVINAWNYLERLGAYKILLNSSAKYFNASGSQNFDNILWGLPLQHGWQFRTGRLADPSRVTSCGYDDGDHPCLSVRSWWACMNYYLAVIPFLGAVEAGLFGQQPYDIEISPPEEQRAHFCYSVADCRSRIPKVMDDWKAYFEYLLSTHDKAMSPGTFSAFNLDDALSLMWRAHVGSIAYALPKFQDSLKYLSDPEANFAEDWANGVEFIAATHFSTDLPTVNRLQASLPQRMLVKGDVPPDISDFSPQQNRVLLALKALHNTNQVTGGLLLKLWQKAMSTEEGRKTGQKLIEDFALSPNVDLMEI
258	>OXB73715.1	[Colinus virginianus]	MWPYFAIKALLIVAVALNPVAATAQSDTDVNEGDVYPPLWDFAPENLQDFPVKDNKIVINPWNYRERLGVYKSLLKASAKYFTALGSQNSGNILWGLPLQHGWQFRTGRLADPTSGTSCGHRDLCISVRSWWSCMNYYLSIIPFLGAVEAGLFGEVQYEVEMLPPEEQKYDFCYSVADCRSRIPSLMDEWKAYFEYLLTAEQSDINLAKSSFMLDDALHYMWKAHVASIACALPKFQDSLKYLSDPEANFGEDWANAVDFIAATHFSTDLQNTNKFQTFLPQRMLVEGDVLPSISGFSPQQNRVLLSLRALNKANQLTGGLILKLWRKAMSTEEARKIGRKIIEDLPYSLSFDPLGIYIDLKELISWHSLS
259	>XP_008922135.2	[Manacus vitellinus]	MWPCLGIYTLFIVTITLSPVTAAAWSENKVPGEDEYPPLWDLAPENLLDFPVKDNKIVINVWNYQERLGVYKSLLNSSAKYFRAFGLQNTGNILWGLPLQHGWQFRTGRLADPSGATSCGYEYGDLLCQSVRSWWSCMNYYLAVIPFLGAVEAGLFGQLPFEVEILPPEERKDDFCYSVADCRSRMPKLMDDWKAFFEYLLSTEHKAVSSATFSSFKLDDALGLMWKAHVSSIAYALPKFQDSLKYLSDPEANFGEGWSNAVDFIGATHFPTDLPTTNNFQAFLPPRMLVEGDVPPSISDFSPRQNKVLVSIRALHKANKLTGGLLLKLWQKAMSNEAGRKIGRELLESLTLSQRLDLVGI
260	>XP_008636046.1	[Corvus brachyrhynchos]	MWSSFGILALLVVTVTLSPVTAAAPSENHVTEEDAYPPLWDLAPENLLDFPVKDNKIVINAWNYQERLGVYKSLLNASAKYFGAFGPQNSGNILWGLPLQHGWQFRTGRLVDPSGVTSCGYENGEHLCQSVRSWWSCMNYYLAIIPFLGAVEAGLFGQLPYEIEILPPEEQKDDFCYSVKDCWSHMPKLMDDWKAFFEYLLSTEEKAMSSATFSSFKLDDALGLMWKAHTTSIAYGLPKFQESLKYLSDPEAKFGRDWANAVDFIAATHFCTDLPTTNNFQAFLPQRMLVESDVLPSISDFSPQQNKVLVSLRALYKANKLTGGLLLKLWQKAMSTEAGREMGRKLIEGLTSSQKLELLDLAGI
261	>XP_010400319.1	[Corvus cornix cornix]	MWSFFGILALLVVTVTLSPVTAAAPSENHVTEEDAYPPLWDLAPENLLDFPVKDNKIVINAWNYQERLGVYKSLLNASAKYFGAFGPQNSGNILWGLPLQHGWQFRTGRLADPSGVTSCVYENGEHLCQSVRSWWSCMNYYLAIIPFLGAVEAGLFGQLPYEIEILPPEEQKDDFCYSVKDCWSHMPKLMDDWKAFFEYLLSTEEKAMSSATFSSFKLDDALGLMWKAHTTSIAYGLPKFQDSLKYLSDPEAKFGRDWANAVDFIAATHFCTDLPTTNNFQAFLPQRMLVESDVLPSISDFSPQQNKVLVSLRALYKANKLTGGLLLKLWQKAMSTEAGREMGRKLIEGLTSSQKLELLDLAGI
262	>XP_005507477.2	[Columba livia]	MLPYFSICALLIVTITLSPATAAPWNEKYATREYVYPPLWELAPENLLDFPVKGNKIVINAWNYQERLGMYKNLLKSSAKYFTAFGSQNIGNILWGLPSQHGWQFHTGRLADPSRATSCGYEDGDLLCISVRSWWSNINYYLAVIPFLAAVEAGLFGQLQYQIEILPPEEQRADFCYSVADCRSQVPNLMDEWKAYFEYLLSTEHKAVRPATFSSFQLDDALGLMWKAHTTSNAYAVPKFQDNLKYLSVPEENFGIDWATGVDFIAATYFSTDLPTVNSFQAFLPQRMLVEGDVPPFISDFSPQQNRVLLSLKVLSKANELTGGLLLKLWEKSMSTEAGREMGRKLIEGLVSGQKFDWWEYIII
263	>XP_005043599.1	[Ficedula albicollis]	MWPRFGICALLVVTATLSPASAAGRSGNDVTGEDVYPPLWDLALENLLDFPVKDNKIVINAWNYQDRLGVYKSLLKASAKYFGAFGSQNSGNILWGLPLQHGWQFHTGRLADPSGVTSCGYENGELLCQSVRSWWSCMNYYLSIIPFLGAVEAGLFGQLPYEIEILPPEAQKDDFCYSVKDCWSRMPKLMDDWKIFFEYLLSTEHKAVSSTSFSSFKLDDALGLMWKAHTTSIAYALPKFQDRLKYVSGPEANFGEDWADGVDFIAATHFLTDLPTTNHFQAFLPHRVLVKGDVIPFIRDFSPEQNKVLLALRALHKANKLTGGLLLKLWQKAMSTEAGREKGRKLMELLTSSQKLKLLDLEGI
264	>OPJ73086.1	[Patagioenas fasciata monilis]	MLPYCSICALLIVTITLSPATAAPWNEKYATREYVYPPLWELAPENLLDFPVKGNKTVINAWNYQERLGMYKNLLKSSAKYFTAFGSQNIGNILWGLPSQHGWQFHTGRLADPSRATSCGYEDGDLLCISVRSWWSNVNYYLAVIPFLAAVEAGLFGQPQYEIEILPPEEQRADFCYSVADCWSHVPNLMDEWKAYFEYLLSTEHKAVRPATFSSFQLDDALGLMWKAHITSNAYAVPKFQDNLKYLSVPEENFGISWATGVDFIAATHFSTDLPTLNNFQAFLPQRMLVEGDVPPFISDFSPQQNRVLLSLKALYKANELTGGLLLKLWEKSMSTEAGRKMGRKLIEGLVLGQKFDLVGIYNDLKGADLKASSFLRKSSSDIL
265	>XP_027607198.1	[Pipra filicauda]	MWPCLGIYTLFTVTITLSPVTAAAWSENKVPGEDEYPPLWDLAPKNLLDFPVKDNKIVINVWNYQERLGVYKSLLNSSAKYFSAFGLQNTGNILWGLPLQHGWQFRTGRLADPSGATSCGYEYGDLLCLSVRSWWSCMNYYLAVIPLLGAVEAGLFGQLPFQVEILPPEERKDDFCYSVADCRSRIPKLMDDWKAFFEYLLSTEHKAVSSATFSSFKLDDALGLMWKAHVSSIAYALPKFQDSLKYLSDPEANFGEGWSNAVDFIGATHFPTDLPTTNNFQAFLPPRMLAEGDVPPSISDFSPRQNKVLVSIRALHKANKLTGGLLLKLWQKAMSNEAGRKMGRELLESLTLSQQLDLVGI
266	>XP_014729765.1	[Sturnus vulgaris]	MWPLFGIRALLVVTVTLSPVTAVAWSGNDATGEDVYPPLWDLAPENLLDFPIKDSKIVINAWNYQDRLGVYKSLLNASAKYFSAFGSQNSGNILWGLPLQHGWQFRTGRLADHSGATSCGYENGELMCQSVRSWWSCMNYYLAIIPFLGAVEAGLFGELPYEIEILPPEEQKDDFCYSVKDCWSRMPKLMDDWKAFFEYLLSTEHKALSSASFSSFKLDDALGLMWKAHTTSIAYALPKFQDSLKYLSGPEANFGEDWASAVDFIAATHFSTDFPTTNNFQAFLPQRMLVEGDVIPFISDFSPEQNKVLVAMRALHRANKLTGGLLLKLWQKAMSTEEGRKKGRELIESLASSQKLELLDLEGI
267	>KQK73752.1	[Amazona aestiva]	MPESHTFAMWSYFGIXALFTVTITLSLVTAAAWSEKDATGDDIYPPLWXLAPENLLNFLVKDNKIIINAWNYQERLGLYKSLLNSSAKYFTAFGYQNFGNILWGLPLQHGWQFRTGRLADPSNKTSCGYENGDLLCISVRSWWSCMNYYLAVIPFLGAVEAGLFGQLQYEIEILPAEEXTTDFCYSVADCRSXIPNLMNAWKAYFEYLLSTEHKAKSPATFSSFKLDDALCLMWRAHVASIAYALPXFHNSLKYLSDPEANFGEDWANAVDFIAATHFSTDLLTTNNFQVFLPQRMLVVGDAVPFISDFSPQQNRVLLSLSALYKANKITGGLLLSLWRKSMSTEEERKMGQKLIXNMASGQKLDLLAIYNDLKRGIPPLKSLMVQQMIIRNFSLKF
268	>XP_021248662.1	[Numida meleagris]	MWPYFPIKALLLIVVVARNPVAATAWTDTDGNGGDVYPPLWDFVPENLLDFPVKNNKIVINPWNYRERLGVYKSLLKASAKYFMAFGSQNSGNILWGLPLQHGWQFRTGRLADPTNGTSCGHRNLCISVRSWWSCMNYYLAIIPFLGAVEAGLFGELQYEVEMLPPEERRDDFCSSVADCRSRIPKLMDEWKAYFEYLLSAEQKAMDPAKSSSFVLDDALHHMWKAHVASIAHALPKFQDSLKYLCDPEANFGEDWANGVDFIAATHFSTDLQTTNSFQAFLPQRMLVEGDVLPSISGFSPQQNRVLLSLRALNKANQLTGGMLLKLWQKEMSTEAARKFGRELIEVLASSPSSEYTVI
269	>XP_027488272.1	[Corapipo altera]	MWPCLGIYTLFVVTITLSPVTAAAWSENKVPGEDEYPPLWDIAPEKLLDFPVKDNKIVINVWNYQERLGVYKSLLNSSAEYFSAFGLQNIGNILWGLPLQHGWQFRTGRLADPSGATSCGYEDGDLLCLSVRSWWSCMNYYLAVIPFLGAVEAGLFGQLPFKIEILPPEERKDDFCYSVADCWSRMPKLMDEWKAFFEYLLSTEHKAVSPATFSSFKLDDALGLMWKAHVTSIAYALPKFHDSLKYLSDPEANFGEDWSNAVDFIGATHFPTDLPTTNKFQAFLPSRMLVEGDVPPSISDFSPQQNKVLVSMRALHKANKLTGGLLLKLWQKAMSNEAGRKMGRKLLESLTLSQQLDLVGI
270	>XP_025899837.1	[Nothoprocta perdicaria]	MWTCCGIHALLLVTAATLNSEAAIRGKNTVREDVYPPLWDSVPENLLDFPVEGDKIVINAWNYRERLGAYKTLLNASAKYFSPFGSQNFANILWGLALQHGWQFHTGRLADPSSVTSCGYQAGDLLCISIRSWWACMNYYLSMIPFLGAVEAGLFGELPYEIEIIPPEELREDFCYSVADCRSRIPKLMDEWKAYFEYLLSTDQKAEIPTTESSFSLDDALHHMWKAHVASIAHALPKFQERLIYLSDPEANFGEDWANGVDFIAATHFSTDLWNTHHFQAFLPQRMLVEGDVIPFIHDFSPQQNKVLFSLSALYNTNKLTGGLLLKLWRKAMSTEAGRELGRKMIEDLVASQEFNPMEIYDDVKGGDLAAPSFLTKNSISID
271	>XP_009997418.1	[Chaetura pelagica]	MWPYFGIHAVLLMTATLSPSTATAWSGKDATEDVYPPLWDLAHDSLLDFPVKDNKTVINAWNYPERLGMYKILLKSSAKYFTAFGSQNFGNILWGLPLQHGWQFRTGRLADPSHVTPCGYEDGDLLCISVRSWWSCMNYYLAVIPFLGAVEAGLFGQLQYQIEILPPEEGGADFCYSTADCWSRYPKLMDEWKAYFEYLLSTEHKAKSPAVFSSFEMDEALRLMWRAHVSSIAYALPKFKDRLKYFSDPEANFGVDWANAVDFIAATHFSTDLQNTNHFQAFLPPRMLIEGDDDPSNISDFSPQQSTVLFSLRALQKANRLTGGLMLKLWRKVMSTEEGRILGRNLIEDLISS
272	>OWK60741.1	[Lonchura striata domestica]	MWLHFGIRALLAVTATLSPATAAAQRENDVTGEDVYPPRWHLAPENLLDFPVRDNKIVINAWNYQDRLGMYKSLLNASAKYFDAFGPQNSGNILWGLPAQHGWQFRTGRLADPSGVTSCGYENGELLCQSVRSWWSCMNYYLSTIPLLGAVEAGLFGQLPYEIEILPPEEQKDYFCYSVKDCWSRMPKLMDDWKAFFEYLLSTEHKAVSSASLSSFNLDDALGLMWKAHTSSIAYALPKFQDSLKYLSDPEANFGKDWANAVDFIAATHFSTDLLTTNNFQAFLPQRMLVEGDVLPFIKDFSPEQNKVLVSLRALHKINKLTGMSLT
273	>XP_027547412.1	[Neopelma chrysocephalum]	MWPCLDIHTLFIVTIITLSPVTTAAWSENKVPGEDEYPPLWDLAPENLLDFPVKDNKIVINAWNYQERLGVYKSLLNSSAKYFSAFGPQNIGNILWGLPLQHGWQFRTGRLADPSGATSCGYEDGDLLCLSVRSWWSCMNYYLAVIPFLGAVEAGLFGQLPFKVEILPPEEQKDDFCYSVADCQSHMPKLMDDWKAFFEYLLSTEHKAVSPATFSSFKLDDALGLMWKAHVNSIAYALPKFQDSLKYLSDPEANFGEDWSNAVDFIAATHFLVDLPTTNKFQAFLPPRMLVEGDVPPSISDFSPQQNKVLVSARALHKANKLTGGLLLKLWRKAMSNEAGRKMGQKLIESLTSSQQLDLVGI
274	>XP_002190886.1	[Taeniopygia guttata]	MWLHFGISALLAATVTLSPATAMAQSEKNVTGEDVYPPLWYLAPENLLDFPVKDNKIVISAWSYQDRLGVYKSLLSASAKYFDAFGPQNSGNILWGLPAQHGWQFRTGRLADPSGMTSCGYENGELLCQSVRSWWSCMNYYLSIIPLLGAVEAGLFGQLPYEIEILPPEEQKDYFCYSVKDCWSRMPKLMDDWKVFFEYLLSTEHKAVSSASLSSFKLDDALGLMWKAHTSSIAYALPKFQDSLKYLSDPEANFGKDWANAVDFIAATHFSTDLLTTNDFQVFLPQRMLVEGDVLPLIKDFSPEQNKVLLSLRVLHKVNKLTGGLLLKLWQKAMSTEAGRKIGRELIERLTSSQKFELLDLVEI
275	>XP_010211616.1	[Tinamus guttatus]	MWAYFGIHALVLVATATLNSEATIRGKNAIREDIYPPLWDSAPENLLDFPVEDNTIVINAWNYRERLGVYKNLLNASAKYFTAFGSHNFGNILWGLPLQHGWQFRTGRLADPSSVTSSGSEAGDLLYISVRSWWACINYYLAIIPFLGAVEAGLFGELPYEIEILPPEELRDYFCYSVADCRSHIPELMDEWKTYFEYLLSTDQKTESPTTQSSFSLDDALGHLWKAHVASIAYALPRFQDRLIYLSDPEANFGEDWASGVDFIAATHFSTDLWNTNHFQVFLPQRMLVEGDVIPFIYDFSTQQNKVLFSLSALHKTNKLTGGLLLKLWRKTMSTETGRELGRKLIEDLVTSQKFNPLEIYNLLKRADLAAPSFLTKSSSSID
276	>OXB64477.1	[Callipepla squamata]	MWPYFSSKALLIVVVALNPVAATARSDTDVNEGDVYPPLWDFAPENLQDFPVKDNKIVINPWNYRERLGVYKSLLKASAKYFTAFGSQNSGNILWGLPLQHGWQFHTAMNYYLSIIPFLGAVEAGLFGEVQYEVEMLPPEEQKDDFCYSVADCRSHIPNLMDEWKAYFEYLLTAEQSDINLSKSSFMLDDALHYMWKAHVASIACALPKFQDSLKYLSDPEANFGEDWANAVDFIAATHFSTVLQNTNKFQTFLPQRMLVEGDVLPSISGFSPQQNRVLLSLRALNKANQLTGGLILKLWRKAMSTEEARKIGRKIIEDLPYSLSFDPLGIYSDLKELISRHSLS
277	>PKU32619.1	[Limosa lapponica baueri]	MQPYCGVCALLIATLTLSPAATAAQSGNDATGEDVYPPLWDLAPENLLDFPVKDNKIVINAWNYRERLGVYKNLLSSSAKYFTAFGSQNFGNILWGLPLQHGWQFRTGRLADPSRVTSCGYEDGDLLCISVRSWWSSGSPTTFSSFELDDALRLMWRAHVASIAYALPKFQDRYWDERGGQRGIFPPA
278	>XP_008943727.1	[Merops nubicus]	MQPYFSICALLIVTVTVSPATAAAWSENDATGEEVYPPLWDLAHENLLDFPIKGNKIIINAWNYVERLGMYKALLKSSAKYFATFGSQNSGNILWGLPLQHGWQFHTGRLADPSHVTSCGYKDGDLLCISVRSWWSCMNYYLAVIPFLGAVEAGLFGQLQYEIEILTPEAQRDDFCYSVVDCRSRIPKLMDEWKAYFEYLLSTEHEAGSPATFSFKLDDALHLMWNAHVSSIACALPKFQDSLKYFSDPEANFSEDWANGVDFIAATHFSTDLLTTNTFQASLPQRMLIEGDVPPSISDFSPQQNRVLLSLRALHRANQLT
279	>XP_010196429.1	[Colius striatus]	MWPYFGMHVLLTVTLTLRPATAAVWSKKDATEDAYPPLWDLVPENLQDFLVKDNKIVINAWNYQERLGVYKNLLNSSAKYFTAFGSQNFGNILWGLPLQHGWQFRTGRLADPSSVTSCGYEDGDLLCISVRSWWSCMNYYLSVIPFLGAVEAGLFGQLEYEIEILPPEDRRADFCYSAADCRSHMPKLMDAWKAYFEYLLSTEQEALNPANFSSFKLDDALHLMWKAHVTSIAYALPKFQDSLKYLSGPEANFGEDWANGVDFIAATHFSTDLPTTNYFQTFLPQRMLVEGDAPSSISDFSPQQNSVLVSLSALHKTNKLTGGLLLKLWQKAMSTEAGRKMGRKLIEDLVLT
280	>XP_019375848.1	[Gavialis gangeticus]	MCVILDMRAPLFVLLAAIALQPAAVVSLTHKDAFPPLWHLAPGNIKDYSMKDNKIIIDAWNYEERLGMYKIMLNHSSKYFTAFGSNNVGNILWGLPLQHGWQYHTGRLALPPNSTCGHGSGDHLCISVQSWWGCMNYYLAIIPFLGALEAGFFGQLKYPVEILPPEEQKEDFCYSVSDCHSQIPKLMDEWKAYFEYLLSAGRTPASIKLDDALNYLWKAHVASIDYALPKFKNRLKYLSGPESNFGKNWANGVEFIAATHFPTDLQNTSEYQAFLPPRLLVEGDAIPFIGDFSPEQNKVLLSLCVLHKTNEFTGGAFLAFWRMAMSTEEGRAAGRSLIRLLISSGNVTPDAVGIYKGSC
281	>XP_019393552.1	[Crocodylus porosus]	MCAILDMCAPLSVLLAAIALQPAAVVSLTHKDAFPPLWHLAPGDIKDYSMKDNKIIIDAWNYEERLGMYKIMLNHSSKYFTAFGSNNVGNILWGLPLQHGWQYHTGRLALPPNTTCGHGSGDHLCISVQSWWGCMNYYLAIIPFLGALEAGFFGQLKYPVEILPPEEQKEDFCYSVSDCHSQIPKLMDEWKAYFEYLLSAGQTPASIKLDDALNYLWKAHVASIDYALPKFKNRLKYLSGPESNFGKNWANGVEFIAATHFPTDLRNTSEYQAFLPPRLLVEGDAIPFIGDFSPEQNKVLLSLCVLHKTNEFTGGAFLAFWRMAMSTEEGRAAGRSLIRLLISSGNMTPDAVGIYKGLC
282	>XP_025067146.1	[Alligator sinensis]	MCVILDMHAPLFVLLAAIALQPAAVVSLTHKDAFPPLWHLAPGNIKDYSMKDNKIIIDAWNYEERLGMYKIMLNHSSKYFTAFGPNNVGNILWGLPLQHGWQYHTGRLAVPPNTTCGHGSGNHLCISVQSWWGCMNYYLAIIPFLGALEAGFFGQLKYPVEILPPEELREDFCYSVSDCHSQIPKLMDEWKAYFEYLLSAGQTPASIKLDDALNYLWKAHVASIDYALPKFKNRLKYLSGPETNFGENWANGMEFIAATHFPTDLWNTNEYQAFLPPRLLVEGDAIPFIGDFSPEQNKVLLSLCVLHKTNEFTGGAFLAFWRMAMSTEEGRAAGRRLIQLLISSGSMTPDAVGIYKGLC
283	>XP_019335234.1	[Alligator mississippiensis]	MCVILDMHAPLFVLLAAIALQPAAVVSLTHKDAFPPLWHLAPGNIKDYSMKDNKIIIDAWNYEERLGMYKIMLNHSSKYFTAFGPNNVGNLLWGLPLQHGWQYHTGRLAVPPNTTCGHGSGDHLCISVQSWWGCMNYYLAIIPFLGALEAGFFGQIKYPVEMLPPEELREDFCYSVSDCHSQIPKLMDEWKAYFEYLLSAGQTPASIKLDDALNYLWKAHVASIDYALPKFKNRLKYLSGPETNFGENWANGMEFIAATHFPTNLWNTNEYQAFLPPRLLVEGDAIPFIGDFSPEQNKVLLSLCVLHKTNEFTGGAFLAFWRMAMSTEEGRAAGRSLIQLLISSGSMTPDAVGIYKGLC
284	>XP_006139490.1	[Pelodiscus sinensis]	MGAFLGQHFLLLVLLTTVVLSPATVVALTQDDVGKKDAYPPLWHQARGSIEDFPLQNKKTIINAWNYLERMGVYKILLNSSAKYFTAFGPNNAGNILWGLPLQHGWQYHTGRLADPSNVTTCGHGTGQHLCISVRSWWASVNYYLAIIPFLSAVEAGFFGQLQHEIEILPPEELRADFCYSIADCRSRIPKLIDAWKAYFEYLLSTEQKSDGPSASSFSIEKEEALHYLWEAHVVSIAYAVPKFRNSLKYVSGPEASFGENWANAVDFIAATHFSADLQNINYFQAFLPPRMLSESDQVSFISDFSPEQNIVLLSLCTLHKANKLTGGTLLLLWRMAMSTEAGRAVVRSLVEKLVTGLKFDPVGI
285	>XP_007064454.1	[Chelonia mydas]	MKAHTYSESPRYLYKMVLPDMCVFLGQHSLLLVLLTAVALSPTTVVALTQEDVCKNDVYPPLWHQAPGSIEDFPVHGNKIFISAWNYLERLGVYKILLNYSAKYFTTSGSNNVGNILWGLPLQLGWQYHTGRLADPSNVTTCSHGAGQHLCISVRSWWASVNYYLSIIPFLGATEAGFFGQLQHEIKILPPEELRADFCYSTADCRSRIPKVMDAWKAYFEYLLSTEQKSERPTASSFSIEKDEALHYLWEAHVASIAYAVPKFRNSLKYVSGPEASFGENWANAVDFIAATHFSADLQNTNYFQAFLPPRMLSERDKAPFISDFSPEQNKVLLSFCVLHKTNELTGGTLLLLWRMAMSTEAGRAVVQRLIENLIIGSGV
286	>XP_005280276.1	[Chrysemys picta bellii]	MKAHPYSESPRCLYKMVLPDMRVFLGQHSLLLVLLTALALSPATVVALTQEDVFKKDVYPPLWHQAPGSIKDFPVHGNKTTISAWNYLERLGVYKILLNYSAKYFTTSGSNNVGNILWGLPLQLGWQYHTGRLADPSNVTTCGHGAGQHLCISVRSWWASVNYYLSIIPFLCAMEAGFFGQLQHEIKILPPEELREDFCYSAADCRSHIPKVMDAWKAYFEYLLSTEQKSERPTASSFSIEKDEALHYLWDAHVASIAYAVPKFKNSLKYVSGPEASFGENWADAVDFIAATHFSADLQNTNYFQAFLPPRMLSELDQAPFISDFSPEQNKVLLSFCVLHKTNELTGGTLLLLWRMAMSTEAGRAVVRSLIENLVTGPGV
287	>XP_024058638.1	[Terrapene mexicana triunguis]	MKAHPYSESPRYLYKMVLPDMRVFLGQHSLLLVLLTALALSPATVVALTQEDVFKKDVYPPLWHQAPGSIEDFPVHGNKTAISAWNYLERLGVYKIVLNYSAKYFTTSGSNNVGNILWGLPLQLGWQYHTGRLADPSNVTTCGHGAGQHLCISVQSWWASVNYYLSIIPFLGAMEAGFFGQLQHEIKILPPEELRADFCYSAADCRSHIPKVMDAWKAYFEYLLSTEQKSERPTASSFSIEKDEALHYLWEAHVASIAYAVPKFRNSLKYVSGPEASFGENWANAVDFIAATHFSADLQNTNYFQAFLPPRMLSERDQAPFISDFSPEQNKVLLAFCVLHKTDELTGGTLLLLWRMAMSTEAGRAVVRSLIENLVTGPGV
288	>XP_026521804.1	[Notechis scutatus]	MSRSMTLLSSMGDTFLRKCLCCLTFFLLAMEVTSPSHLQTQSQGSEDIFPPLWHLVPENFEDYPIQNHKIVINVWNYLERLGMYKILLKYSAKYFSELGPNNLNNILWGLPLQHGWQYGSGRLADPLNSTGCGHKEGDSLCISEFSWWACMNYYLAAIPFLGALDSGLFEEVQNEIELIPPDKQRAHFCLSIAECNTQVPKVMSAWRDFFKYLLSTAPYSETATSLLFSEDEALGYMWKAHTLSINSAFQKCKKSLSYLSGPESSFGEAWSSAVHFLAAVHFPTNFNVTNNFQTGLPPRILLEGDKVPFIGDFTFLQNKILFLLESLHTANKNTGNILLLLWKKAMSTEEGRRFGRSLIEKLFSSAKFLPIV
289	>XP_013925660.1	[Thamnophis sirtalis]	MTLLSSMGDTFLRKRFCCLTLFLLAMEVASPAHLQTESQDSEDIFPPLWHSVPENFEDYPIQNHKIVINVWNYLERMGMYKILLKSSAKYFRELGPNNLNNILWGLPLQHGWQYSSGRLADPLNTTGCGHKDGDSLCVSEFSWWACMNYYLAAIPFLGALDSDFFEELPNEVELIPPDEQRVHFCLNIAECNTQVPKVMSAWKDFFKYLLSTAPNSETATSLIFSEDEALGFMWRAHTLSISSAFQKCKTSLSYLSGPESRFGEAWSSTVHFIAATHFPTNFNVTNNFQTGLPPRILVEGDKVPFIGDFTPLQNKVLFLLESLHTTNKNT
290	>XP_025024668.1	[Python bivittatus]	MSRSIMMPSVMGDIFLRRHFCCLTLFLLATKGASPAHLEIQPQESENTFPPLWQVAPENFEDYPIQDHKTVIDPWNYLERLGMYKILLKFSTNYFRGLGPNNTNNILWGLPLQHGWQYGSGRLADPLNATGCGHMDGDNLCVSVFSWWACMNYYLAAIPFLGALDSGFFGELPYEVELIPPDEQSTDFCHSIAECNTQMPKVMSAWRDFFKYLLSTAPNSETTTSLLFSEDKALSYIWKAHCLSIDFAFPKFKKRLPYLNGPESSFGEAWSTVVHFLAAMHFPTNLNVINHFQTGLPPRILLEGDKVPFIHDFTLLQNKVLFLLEIIHATNKNTGNILLLLWKGAMSTEEGRRFGRSLVEKIFSTRSVK
291	>XP_026561189.1	[Pseudonaja textilis]	MSRSMTLLSSMGDTFLRKCLCCLTLFLLAMEVTSPSHLQTQSQDSEDIFPPLWHLVPENFEDYPIQNHKIVINVWNYLERLGMYKILLKYSAKYFSELGPNNLNNILWGLPLQHGWQYGSGRLADPLNSTGCGHKEGDSLCISEFSWWACMNYYLAAIPFLGALDSGLFEEVQNEIELIPPDKQRAHFCLSIAECNTQVPKVMSAWRDFFKYLLSTAPYSETATSLLFSEDEALGYMWKAHTLSINFAFQKCKKSLSYLSGPESSFGEAWSSAVHFLAAMHFPTNFNVTSNFQTGLPPRILLEGDKVPFIGDFTLLQNKILFLLESLHTANKNTGNILLVLWKKAMSTEEGRRFGQSLIEKLFSSAKFLPIV
292	>ETE61433.1	[Ophiophagus hannah]	MLQLLVKLLLAGMSRSLTLLSSMGDTFLRKHFCCFTLFLLAMEVTSLSHLQTQSQDSEDIFPPLWHLVPENFEDYLIQNHKIVINVWNYLERLGMYKILLKYSAKYFSELGPNNLKNILWGLPLQHGWQYDSGRLADPLNATGCGHKEGDSLCISEFSWWACMNYYLAAIPFLGALDSGLYEEVQNKIELIPPDKQRAHFCLSIAECNTQVPKVMSAWRDFFKDEFVLMTPEEVDRVLTHPPGLSYLSGPESSFGEAWSSTVHFLAATHFPTNFNVTNNFQTGLPPRILLEGDKLPFIGDFTFLQNKILFLLESLHTANKNTGRSLRPIHGPYLITGIQKTLPCDNVSTSKSH
293	>XP_016852220.1	[Anolis carolinensis]	MRPRSNIFLTNMGYTLLLIHVFLAMTAFSLVVEKRQTEEHEEDSDDFPPLWKSAPGNLEEYFIQDNSLAVNAWNYRERLGLYKILLSSSAKYFVSLGPNNVGNILWGLPLQHGWQYRTGRLADPSNATTCGHVDGDELCISINSWWACMNYYLSVIPFLGAVESGFFGELPYEIKMLPPEEKKADFCHSVTECNTQVPAVMAGWRNFFQYLLSTAPNMEIAASNAFSQDEALKYMWKAHVLSIAFAQLKFQKRLPFLSDPEMSFGEDWASAVEFIAATHFPTDQNTTNHFQTGLPSRMLWEGDRAPLIADFTPVQNKVLVSLENIRRSNTGMGGLLLSLWKIAMSTEEGRKLGRSFIESMV
294	>XP_020646394.1	[Pogona vitticeps]	MGYIFCLAICLLTSSTLSLFQTGCRQTQEPEGFCNAFPPLWESAPQTLEDYLRKGNTIVINPWNYRERLGLYKILLNFSAKYFAGLGPKNGGNILWGLPLQHGWQYRTGRLADPISDTVCGHKDGDDLCVSVYSWWACMNYYLAVIPFLGALDSGFFGELPYEVEMVPSVEQQADFCHSTTECKIQAPRVMASWSNFFKYLLSTEPNSESSATLFFSQEEALNYMWKAHVQSIAFALPKFQNRLSYLNSPESAFAKDWSAAVDFIAATHFSTNQNTTNQFQTGLPPRLLLEGDKEPLIADFTPTQNKVLFLLRALRKSNEKMGGILLLLWRKAMSSEEARKIGRHLLESVI
295	>XP_015272250.1	[Gekko japonicus]	MVLSGRTPVGLRQSLCHLPCFLLVATLICSAPAETWTPEGYQDAFPPLWHLAPGNLEEYPVKGNKILIAAWNYKERMGMYKIMLQHSAKYFAALGANNEDNILWGLPLQHGWQYQSGRLADPLNFTSCGHEDGENLCISAHSWWACANYALAIIPFLGAVESGLFGDLPYEVEMLPPDERKDDFCHNTVECNNHAPKVMAGWRDYFKYLSSTARNSEAISFSKDEALKYMWKAHVLSLSYALPKCQNRLKFLSGPESAFGADWGNAVDFIAATHFSTDQITTNHFQTGLPPRKLLEGDRAPSIGDFTPTQNKVLSLLSFLRKTNEKMRELVQMFTEKCADETQLCYPFSDVRRNFVGVMENGNVYRSWKESRTCPY
296	>XP_002940437.2	[Xenopus tropicalis]	MLLAVCLVLCINYADFKEVVGDGFPPMWNSVPDNLEYFRVQNSKVIINPWNYRERMAMYKILLNITAQYLDMKQQDNKQNMLWGLPLQLGWQFSTGRLSGPLVSSTCGDRNENQTCISDRSWWACINYYLSVIPFLGAFDAGFFSEYPYKIEISKPKEFISDYCFNITDCRLFSPEAMEEWKTFFEFIKLPRQKLEDETDKFLFRMWKAHVVSVSKALPLCAKRLKYASEREGNFGIDWASGVEFIAATHFHTDFKNTNTYQIYLPHRMLIQEDNAPYIDDFSEGENRVLSSLQKINKINSFTGGSLLRLWKKAMCSAEGRIEGRQLLQNMAAGDKLQLINIFGALKELIRNATC
297	>XP_018117923.1	[Xenopus laevis]	MLLAVCYVLCLNYADSKEVVGDGFPPMWNSVPENLQHFKIQNSKVIINPWNYRERMGMYKILLNITAQYLDMKQPDNKQNMLWGLPLQLGWQFSTGRLAEPLALSTSGHRNENQTRISDRSWWACVNYYLSVIPFLGAFDAGFFSEYPYKIEISKPNEFISDFCFNVTDCHLFSPEAMEEWKAFFEFIKLPRHELEDKTGDFMFRMWKAHVVSISKSLPLCAKRLNYASKPERNFGIDWASGVEFIAATHFLTDFKNTNTYQIYLPHRMLIQGDNAPYIDDFSEGENRVLSSLQRIHKLNRFTGGSLLRLWKKAMCSEKGRIEGRQLLQSISTSVNLPLINIFGVLKELIRNTSC
298	>NP_001093526.1	[Danio rerio]	MSEMGFLRSVAAVLLLAVFSHAAVVTENGLPIQWGKAPSDLSHLPISDTGVQVNPWDYSQRMTMYKMLINATNAYMSSMGPGEQENPLWSLPLQLGWKLKSGRLADPTLDSSSTCGSEASDPVCISPLSWFACVNYYLSVLPFLAAVETGVVSSGGHQVLIQVPAEVAQDYCSSYSDCSTKHPNAMAKWHLFFQSLRQVSQSEDSDFNKKDSILGLMWAAEEESLQTASGACTERQKLYSSPEVSFQQSWLNSAAFVSAAHFHANIERSEKFMAPLPSRVLQEADSPPNIADLSTEENHTLYIFGWMNSVNQLLGGSLVNLWRKAMCSAQAREKGQALLHDLILDPKFPGSSLWSILSEMSTSC
299	>NP_998368.1	[Danio rerio]	MGFLRSVAAVLLLAVFSHAAVVTENGLPIQWRKAPSDLSHLPISNTGVQVNPWVYSQRMTMLKMVINATNAYMSSMGPGEQENPLWSLPLQLGWKLKSGRLADPTPDSSSTCGSEASDPVCISPLSFFGCVNYYLSVLPFLAAVETGVVSSGGHQMLIQVPAEVAQDYCSSYSDCSTKHPNTMAKWHLFFQSLRHVSQSKDSDFNKKDSILGLMWAAEEESIQTASGACTERQKLYSSPEVSFQQSSVNLGAFISAAHYHASIERAGKFMSHLPSRVLQEADSPPNIADLSTEENHALYMLSWMNSINQLLGGSLVDLWRKAMCSAQAREKGQAFLDDLILDPKFPGSSLWSIICVMSTSC
300	>NP_001117853.1	[Oncorhynchus mykiss]	MQCVWTLSLLQLVALWANAAVLTENGLPILWDQAPSQLSDLPQADDVVTINPWNSLQRMSLYRILVGSTDKYMASMGTNDSASPLWGLPLQLAWKVRSGRLVDPTGATTCGQEGDPMCISTNSWWACVNYYLSVIPFLAAVQKGLIGDGLIQVQVQAPAEAAEDSCTSYTDCSAKYPDLMAKWEEFFQTLKDVSASEISDFEKRDQILGAFWAGETLSLNTASSSCKAKMSYYSSPEVAFAKSWMNAADYVAAAYFQSSLNNSVLFMGPLPSRVLQEGDSAPNIADLSTEENHTLYIFGWMNRMNTILLGSPVKMWRSAMCSDKAREKGRELLQNLILDPKFAVSTFVSILTEMTRSCTGLST
301	>XP_021467480.1	[Oncorhynchus mykiss]	MQCIWTLSLLQLVALWANAAVVTENGLPILWDQAPSQLSELPQVDNVVTIKPWNYLQRMSLYRILVGSTDKYMASMGTNETDSLFWGLPLQMGWKLRSGRLVDPTGATTCGKEGDPMCISATSWWACVNYYLSVIPFLAAVQKDVIGDGLIQVQVQAPAEAEEDYCTSYTECSTKYPDLMAKWEEFFQTLKDVSVSEISDFEKRDQILGVYWAGQQLSLNTASTSCKAKMSYYSSPEVSFAKNWMNSADYVAATYFQSNLNNSVLFMSPLPSRVLQEGDSAPNIADLTKEENHTLYIFGWMTRMNRILMGSLVRIWRSAMCSDKAREKGRELLQDLVHDPKFAASTFFSILKEMTRSC
302	>XP_024233676.1	[Oncorhynchus tshawytscha]	MQCVWTLSLLQLVALWANAAVLTENGLPILWDQAPSQLSDLPQADNVVTINPWNSLQRMSLYRILVGSTDKYMASMGTNDSASPLWGLPLQLAWKLRSGRLVDPTGATTCGQEGDPMCISTNSWWACVNYYLSVIPFLAAVQKGLIGDGLIQVQVQAPAEAAEDSCTSYTDCSAKYPDLMAKWEEFFQTLKDVSASEISDFEKRDQILGAFWAGESLSLNTASSSCKAKMSYYSSPEVAFAKSWLNAADYVAAAYFQSSLNNSVLFMGPLPSRVLQEGDSAPNIADLSTEENHTLYIFDWMNRMNTILLGSPVKMWRSAMCSDKAREKGRELLQNLILDPKFAVSTFVSILTEMTRSCSGLST
303	>XP_024275745.1	[Oncorhynchus tshawytscha]	MQCIWTLSLLQLVALWANAAVVTENGLPILWDQAPSQLSELPQVDNLVTINPWNYLQRMSLYRILVGSTDKYMASMGTNETDSLFWGLPLQMGWKLRSGRLVDPTGATTCGKEGDPMCISATSWWACVNYYLSVIPFLAAVQKDVIGDGLIQVQVQAPAEAAEEYCTSYTECSTKYPDLMAKWEEFFQTLKDVSASEISDFEKRDQILGVYWAGQQLSLNSASTSCRAKMSYYSSPEVSFAKNWMNSADYVAATYFQSNLNNSVLFMSPLPSRVLQEGDSAPNIADLSKEENHTLYIFGWMTRMNRILMGSLVRIWRSAMCSDKAREKGRELLQDLVHDPKFAASTFFSILKEMTRSC
304	>XP_020310672.1	[Oncorhynchus kisutch]	MQCVWTLSLLQLVALWANAAVLTENGLPILWDQAPSQLSDLPQADNVVTINPWNSLQRMSLYRILVGSTDKYMASMGTNDSASPLWGLPLQLAWKLRSGRLVDPTGATTCGQEGDPMCISTNSWWACVNYYLSVIPFLAAVQKGLIGDGLIQVQVQAPAEAAEDSCTSYTDCSAKYPDLMAKWEEFFQTLKDVSASEISDFEKRDQILGAFWAGESLSLNTASSSCKAKMSYYSSPEVAFAKSWMNAADYVAAAYFQSSLNNSVLFMGPLPSRVLQEGDSAPNIADLSTEENHTLYIFGWMNRMNTILLGSPVKMWRSAMCSDKSREKGRELLQNLILDPKFAVSTFVSILTEMTRSCSGLST
305	>XP_020352027.1	[Oncorhynchus kisutch]	MQCIWTLSLLQLVALWANAAVVTENGLPILWDQAPSQLSELPQVDNVVTINPWNYLQRMSLYRILMGSTDKYMASMGTNETDSLFWGLPLQMGWKLRSGRLVDPTGATTCGKEGDPMCISATSWWACVNYYLSVIPFLAAVQKDVIGDGLIQVQVQTPAEAAEDYCTSYTECSTKYPDLMAKWEEFFQTLKDVSASEISDFEKRDQILGVYWAGQQLSLNTASTSCRAKMSYYSSPEVSFAKNWMNSADYVAATYFQSNLNNSVLFMSPLPSRVLQEGDSAPNIADLSKEENHTLYIFGWMTRMNRILMGSLVRIWRSAMCSDKAREKGRELLQDLVHDPKFAASTFFSILKEMTRSC
306	>XP_023855508.1	[Salvelinus alpinus]	MQCVWTLSLLQLVALWANAAVLTENGLPILWDQAPSQLSDLPQADNVVTINPWNALQRMSLYRILVGSTDKYMASMGTNDSASPLWGLPLQLAWKLRSGRLVDPTGDTICGQEGDPMCISTNSWWACVNYYLSVIPFLAAVQKGLIGDGLIQVQVQAPAEAAEDYCTSYTDCSAKNPDLMAKWEEFFQTLKDVSASEISDFEKRDQILGAFWAGETLSLNTASSSCKAKMSYYSSPEVAFAKSWMNAADYVAAAYFQSSLNNSVLFMRPLPSRVLQEGDSAPNIADLSTEENHNLYIFGWMARMNTILLGSPVKMWRSAMCSDKAREKGRELLQNLILDPKFAVSTFVSILTEMTRSCSGFST
307	>XP_023829909.1	[Salvelinus alpinus]	MQCVWTLSLLQLVALWANAAVLTENGLPILWDQAPSQLSDLPQADNVVTINPWNALQRMSLYRILVGSTDKYMASMGTNDSASPLWGLPLQLAWKLRSGRLVDPTGDTICGQEGDPMCISTNSWWACVNYYLSVIPFLAAVQKGLIGDGLIQVQVQAPAEAAEDYCTSYTDCSAKNPDLMAKWEEFFQTLKDVSASEISDFEKRDQILGAFWAGETLSLNTASSSCKAKMSYYSSPEVAFAKSWMNAADYVAAAYFQSSLNNSVLFMRPLPSRVLQEGDSAPNIADLSTEENHNLYIFGWMARMNTILLGSPVKMWRSAMCSDKAREKGRELLQNLILDPKFAVSTFVSILTEMTRSCSGFST
308	>XP_023829907.1	[Salvelinus alpinus]	MQCIWTLFLLQLVALWANAAVITENGLPILWDQAPSQLSELPQVDNVVTINPWNYLQRMSLYRTLVGSTDKYMASMGTNETDSLFWGLPLQMGWKLRSGRLVDPTGATTCGKEGDPMCISANSWWACVNYYLSVIPFLAAVQKDVIGDGLIQVQVQAPAEAAEDYCTSYTDCSTKYPDLMAKWEEFFQTLKDVSASEISDFEKRDQILGVYWAGQQLSLNTASTSCKAKMSYYSSPEVSFAQNWMNSADYVAATYFQSNLNNSVLFMSPLPSRVLQEGDSAPNIADLSKEENHTLYIFGWMTRMNRILMGSLVRMWRSAMCSDKAREKGRELLQDLVHDPKFAASTFVSILKEMTRSC
309	>XP_014060522.1	[Salmo salar]	MQCIWTLSLLQLIALWANAAVLTENGLPILWDQAPSQLSDLPQADNVVTINPWNPLQRMSLYRILVGSTDKFMASMGTNDSASPLWGLPLQLSWKLRSGRFVDPTGATTCGQEGDPMCISANSWWACVNYYLSVIPFLAAVQKGLIGDGLIQVQVQAPAEAAEDYCTSYTDCSAKYPDLMAKWEEFFQTLKDVSASEISDFEKRDQILGAFWAGETLSLSTASSSCKAKMSYYSSPEVAFAKSWLNAADYVAAAYFQSSLNNSVLFMRPLPSRVLQEGDSAPNIADLSTEENHTLYVFGWMARMNTILLGAPVKMWRSAMCSDKAREKGRELLQNLILDPKFAVSTFVSVLTEMASSCTGLST
310	>XP_013999800.1	[Salmo salar]	MQCIWTLSLLQLVALWANAAVVTENGLPILWDQAPSQLLELPQVDNVVTINPWNYLQRMSLYRILVRSTDKYMASMGTNETDSLFWGLPLQMGWKLRSGRLVDPTGTTTCGKEGDPMCISANSWWACVNYYLSVITFLAAVQKDVIGDGLIQVQVQEPAEAAGDYCTSYTDCSTKYPDLMAKWEEFFQTLKDVSASEISDFEKRDQILGVYWAGQHLSLNTASISCKAKMSYYSSPEVSFAKNWMNSADYVAATYFQSNLNNSVLFMSPLPSRVLQEGDSAPNIADLSKEENHTLYIFGWMTRMNRILMGSLVRMWRSAMCSDKAREKGRELLQDLVHDPKFAASTFVSILKEMTRSC
311	>XP_020488109.1	[Labrus bergylta]	MLHQTLLSLLACVVSLSSSAVILDNGMPILWAQTASQLTELPIQNDVLMPNPWNFLHRMSLYRLLIAATDPLMGPMGTGANESPFWGLPLQLGWMLTSGRLVDPTGTTACGMETGDTMCISTESWWGCGNYFVSVLPFLSAAHNGLMGEGVPVQMQVPEGVTDLCTTYADCSASFPDAMSKWDTFFQGLKAATGSPLPENEKKDALLGLYWQAQMASTYASATCNTKKSHYSAPEVSFANSWQNSAEYVAAAHFQSNLEKASKFLIPLPGRVLKEGDVAPNIEGLSTEENNSLYTFSWMDSINTTLGGTLVNMWKKAMCSVVAREKGRELLEQVLLTTNYNSFTFMGVLTTMATSC
312	>XP_020488107.1	[Labrus bergylta]	MLRLTVLSLLACVVSLSSSAVILEDGMPILWAQTASQLTELPIQNENVMPNPWNLLHRMSLYKLLIAATDPLILYMGTGANESPFWGLPLQLAWMRTSGRLADPTGTTTCGMDTGESMCISTESWWGCENYFVSALPFLSAAHNNFLGEGVKVQMQVPEGVTDYCTTHADCSTRFPDAMTKWDAFFQGLITTGASALADNEKKDAVLHLYWEAQLASTNLASQCEAKKSHYSAPEMSFANSWLNSGEFVAAAHFQSNLEKASKFITPLPGRILKEGDVAPNIEGLSDAENNVLNTFSWMDTLDKAVDGSLVSYWKKAMCSLRTREQGSQLLEELLSTKAYSSITFMGVLATMATGC
313	>XP_018551651.1	[Lates calcarifer]	MLRPTVLGLLLACAVSLSSSAVILENGMPILWAHTTGQVTDLPTQNGILTPDPWHYLHRMSLYRLAIAATDPFMGSMGTNATDSPLWGLPLQLGWMLTSGRLADPTGATTCGLQTGDTMCISPQSWWGCVNYFVSALPFLSAAQQGFIGPGVQVQMQTPAGVEDFCTTYADCTTRYPDAMAKWDAFFQGLKAATDSPLPDNEKKDSLLGLYWAAQMASTHASSACNARKSHYSSTEVSFADSWLNSAEYVSAAHFHSNLENSAMFISPLPSRILQEGDSAPNIADLSADENHTLSIFSWMKSINSLLGGTLVNLWQRAMCSVTTREKGREMLGQLLLNPGFATSTFLSIVTGMSTSC
314	>XP_022593568.1	[Seriola dumerili]	MLRPTVLGLLLACAVSLSSSAVILENGIPILWAQTAGQVTDLPIQNGILTPDPWHFLNRMSLYRLMIAATDPFMGSMGTGASESPLWGLPLQLGWMFTSGRLADPTGTTTCGHQTGDTTCISTQSWWGCVNYFASAIPFLSAAQQGFMGPEVQVQMQVPAGVEDYCTTYADCATRYPDVMSKWDAFFQGLKASTDSPLPDNEKKDSLLGLYWAAQMASGQASAACNTRQSHYSSSEVSFANSWLNSAEYVSAAHFQSSLEKSVMFLTPLPGRILQEGDSAPNIADLSQEENHTLYIFTWMKNINSLLGGSLVRLWRSAMCSVTTREKGREMLEQLLLNPSFATNSFLSIVTGMTTSC
315	>XP_023285712.1	[Seriola lalandi dorsalis]	MLRPTVLGLLLACAVSLSSSAVILENGIPILWAQTAGQVTDLPFQNGILTPDPWHFLNRMSLYRLMIAATDPFMGSMGTGASESPLWGLPLQLGWMFTSGRLADPTGTTTCGHQTGDTTCISTQSWWGCVNYFASAIPFLSAAQQGFMGPEVQVQMQVPAGVEDYCTTYADCATRYPDVMSKWDAFFQGLKASTDSPLPDNEKKDSLLGLYWAAQMASSQASAACNTRQSHYSSSEVSFANSWLNSAEYVSAAHFQSSLEKSVMFLTPLPGRILQEGDSAPNIADLSQEENHTLYIFTWMKNINSLLGGSLVRLWKSAMCSVTTREKGREMLEQLLLNPSFATNSFLSIVTGMTTSC
316	>XP_016295261.1	[Sinocyclocheilus anshuiensis]	MSLLHSTSAVQLDSPAWVSSVLLAVLGQAAVVTENGLPIQWDKAPNELSQLPTVDGVIQVNPWDYLQRMALYKLLINSTDPYMRSMGPGEKESPLWSLPLQLGWKLRSGRLTDPSPGSSSTCGLESSELVCISPQSWYACMNYYMSVLPFLAAVQTGVVGKGEIQLHIQVPAEVAQDYCSSFTDCSTRYPDAMTKWDTFFQSLQQISNSDDTDFNKKDKILGLLWAAEEASLQTASLACSERQKLYSSPEVRFGQGWLNSAAYVAAAHFHANIEKSEKYMAPLPSRVLQETDSPPNIPDLSAEENHALHIFGWMNSVNQLLGGSLVNLWRRAMCSPQAREKGQGLLHDLILDPKFPGTSLMAILTEMTTSC
317	>XP_016305332.1	[Sinocyclocheilus anshuiensis]	MQRDSGAAGMNYYMSVLPFLAAVQTAVVEKGEIQLHIQAPAEVAPDYCSSFTHCSTKYPDAMTKWETFFQSLQHISNSDDTDFSKKDKILGLLWAAEEASLQTASSACSERQKLYSSPEVRFGQGWLNSAAYVAAAHFHANIERSEKFMAPLPSRVLQVSNRPPNIANLSAEENHALHIFSWMNSVNQLLGGSLVNLWRSAMCSPQAREKGQGLLHDLILDPKFPGTSLMVILTQMTTNC
318	>XP_016105708.1	[Sinocyclocheilus grahami]	MGFISAVAAVVLLAVLGQTAVVTENGLPIQWDKAPIELSQLPTVDGVIQVNPWDYLQRMALYKLLINSTDPYMSSMGPGEKESPLWSLPLQLGWKLRSGRLTDPSPGSSSTCGLESSEPVCISPQSWYACMNYYMSVLPFLAAVQTGVVGKGEIQLHVQAPAEGAQDYCSSFTDCSTKYPDAMTKWETFFQSLQQISNSDDTDFNKKDKILGLLWAAEEASLQTASLACSERQKLYSSPEVRFGQGWLNSAAYVAAAHFHANIEKSEKYMAPLPSRVLQETDSPPNIPDLSAEENHALHIFGWMNRVNQVLGGSLVNLWRRAMCSPQAREKGQGLLHDLILDPKFPGTSLMAILTEMTTSC
319	>XP_016119614.1	[Sinocyclocheilus grahami]	SLQHISNSDDTDLSKKYKILGLLWAAEEVSLQTASSACSERQKLYSSHEVRFGQGWLNSEAYVAAAHFHASIERSEKFMAPLPSRVLQESDRPPNIANLSAEENHALHIFGWMNSVNQLLGGSLVNLWQSAMCSPQAQEKGQGLLHDLILDPKFPGTSLMVILTEM
320	>XP_016430722.1	[Sinocyclocheilus rhinocerous]	MGFISAVAAVVLLAVLGQAAVVTENGLPIQWDKAPNELSQLPTVDGVIQVNPWDYLQRMALSKLLINSTDPYMSSMGPGEKESPLWSLPLQLGWKLRSGMTDPSPGSSSTCGLESSEPVCTSPQSWYACMNYYMSVLPLLAAVQTAVVGKGEIQLHIQAPAEVAQDYCSSFRLITAPASDCSTKYPDAMTKWETFFQSLQQISNSDDTDFNKDKILGLLWAAEEASLQTASLACSERQKLYSSPEVRFGQGWLNSAAYVAVAHFHTNIEKYMAPLPSRVLQESDRPPNIPDLSAEENHALHIFGWMNRVNQLLGVSLVTLWRRAMCSPQAREKGQGLLHDLILDPKFPGTSLMAILTEMTTSC
321	>ROL44036.1	[Anabarilius grahami]	MNFLGTVCAVVVLAVLGQAAVVTENGLPIQWEKAPSELSQLPTVDGVIQVNPWDYLQRMSLYKLLINSTDPYMSSMGPGEKENPLWSLPLQLGWKLKSGRLTDPSPATTSTCGLESSEPVCISPLSWYGCINYYLSVLPFLAAVQTGVVGKGEVQVQVQVPAEMAQDYCSGYTDCSTKHPDAMAKWQTFFQSLQQISESEDTDFNKKDQILGLMWAAEEESLQTAHVACIERQKLYSSPEVRFGVSWISSAAYVAAARFHANIERSEKFMAPLPSRVLQESDSPPNIADLSAEENHTLYVFGWMSSVNQLLGGSLVSLWRSAMCSAQAREKGQALLHDLVLDPKFPGTSLMSILTEMATSC
322	>XP_017264547.1	[Kryptolebias marmoratus]	MVLRPVALGLLLACAVSLSSSAVVLENGMPILWAQTSSQVTELPMQNGVVTPDPWHFLNRMSLYRLLIMATGPFMGCMGTNPTDNPLWGLPLQLGWMQTSGRLADPTGSTTCGLQAGDTMSISPQSWWGCVNYFLSVLPFLSAAHQGFMEDGVQVQLQAPAGVEGYCTTYADCSAQYPDAMAKWDGFFQVLKAESTLPESEKKDSILGDYWTAQMASLYASAACSTKQSHYSSEEVSFANSWLNSAEYVSAAHFHSSLEKSVLFISPLPSRILKEGDVAPNIADLTQEENQSLSIFSRMRWINTFLGGRLVNMWKGAMCSVSTREKGKELMEQLMLNPGFATTTFLSIITGMATSC
323	>XP_014909392.1	[Poecilia latipinna]	MLCLAALGLLLASAVTLSSSALVLENGLPNLWSQTAGQVTELPMQDGILTPNPWNYLNRQSFYRLVIAGTDPYLTYMGTTQTENPFWGLALQLGWMKSSGRLADPSGSTTCGLQTGDAMCISPESFWGCMNYFTSALPFLSAAQQGFLGENIQIKLQVPAGVEGFCSTYTECSASHSDAMTKWDAFFQALKPTSESTLPDNEKKDSILGVYWVAQMATTYASSTCNVKKSHYSAEEQSFADSWLDSAEYVAAAHFHSNLEKSVLFLNPLPSRILRAGDAAPNIADLTQEENNSLKIFSWMKNINTILGGSMVRMWKGAMCSVTTREKGKDLLEQLLTNPSFPTASFLSFITEMTTAC
324	>XP_015803461.1	[Nothobranchius furzeri]	MLHPASLGFILACAVSLSSSAVILENGMPILWSQTVSQVTELPTQDGILTPDPWRYLNRMSLYRLLIAATDPYMGSMGPGPTENPMWGLALQLGWMQTSGRLADPTGLTTCGLQTGDAMCISPQSWWSCVNHFSSALSFLSAAQHGLMGAGVQVQLQTPAGSEGYCTTYVECSTQYPDAMTKWDAYFQALKASTESALPDNEKKDSILGAYWVAQMGSLQASASCNAKQSHYSSEEVLFANSWMNSAEYVSAAHFHSSLEKSVKFLTPLPSRVLREGDVAPNIADLTPEENHSLSIFSWMRSINTFLGGTLVNMWKGAMCSVTTREQGRQMLEQLLLNPSFATTSFLSLITGMTTSC
325	>XP_019134591.2	[Larimichthys crocea]	MEAEMLRYSPSSSVMLRPTVLSLLLACAVSLGSSTVILENGMPLMWAQTWGQVTDLPTQNGILNPDPWNVLHRMSLYRLMISATDSYMGCMGTNATDNPIWGLPLQLGWMKTSGRLADPTSTTTCGLQTGDPMCISTQSWWGCVNYFTSALPFLSAAKQGFMGEGVQVQMQVPEGVTDFCTTYTDCAALYPDVMAKWDAFFEGLKSAKDSPLPDNEKKDYLLGIYWAAQMVSTHTSAMCSARKSHYSSVEMSFAQNWVNSAEYVSAAHFHSNLNNSARFLTPLPNRVLKVGDSPPNIADLSEDENHTLSIFSWMSNINTLLGGSLVRMWKSAMCSVTTREKGRELLNQLLLDPRFATTSFLSIISGMTTSC
326	>XP_017562463.1	[Pygocentrus nattereri]	MHFIRCAAVAGLLVTICRAAVVTENGFPILWEKAPALLSELPQADGVVKLDPWDYLQRTAMYRLMINATDPFMSSMGPGATENPLWGLPLQLGWKLKSGRLVDPTGVSTCGQESSDPVCIAASSWWGCANYHLSVIPFLAAVEAGVVGDGQAKLEVQVPAELASDYCSSTCSSVHPDAVQKWVTFFQSLKTISASEASDDDKKDQILGLMWSAQLASLDAASSTCANKMTHYSSTEKSFIESWLNSGQYVGASHFHSSLEKSVQFMTPLPSRVLQETDSPPKIADLSAEENHTLHTFGWMTSVNKLLGGTLTSMWQRAMCSAAARAKGRALLEDLVLNPQFPTSSMLGVLTEMITKC
327	>XP_025999424.1	[Astatotilapia calliptera]	MLYLRENSQSRVAALDSVLLCRPNTSVMLRLLVLGLVLACAVSLSSSAVILENGAPILWAQTASQVTELPMHDGILVPDPWNYLHRMSLYRLMIAATDPFMGSMGTNATDSPLWGLPLQLGWMLTSGRLADPTGATTCGLEAEPLCISTQSWWACVNYFASVLPFLSAAQQGFMGAGAQVQMQVPAGVQDYCTTYSDCKAKYPDAMSKWDAFFQGLKTTSESLLPDDVKKDTILGVYWDAQMASTYASAACNPRQSHYSSVEVSFAHSWLNSAEYVAAARFQTNMEKAVLFLTPLPSRILQEGDSAPNIADLTAEENHTLYIFSWMKTIDSLLGGTLVRLWKGAMCSVNTRQKGAQVLEQLLLNPSFATSTFLSIISEMTTSC
328	>XP_019714803.1	[Hippocampus comes]	MRLLTASYLLLAASVAYSAVILDNGAPIMWAQTAAQVSDLPVQNDILTPNPWNFLHRMSFYRLMIAATDPFMSSMGTGATESPLWGLPLQFGWMLTSGRLADPTGATTCGHQTGDTMCISPQSWWGCVNHFLSVLPFLSAAQQGFFGQEVQVQMQVPEGTEGYCTTYADCSTSYADVMAKWDAFFQGLKASTESILPENEKKDSILGLYWDAHMASLHAAAACSTKQSHYSASEVNFASSWMNSAEYVSAANFQSSLEKSIMFLTPLPGRVLQEGDQAPNIADMTQEENHTLSIFSWMKSMNTMLGGSLVRMWRSAMCSVTTREKGREMLEQLLLNPGFATTTFLSIITGMATSC
329	>XP_019714795.1	[Hippocampus comes]	MERLTASRLLLLAVAASVAYSAVILDNGAPIMWAQAAARVSELPVQNNILTPNPWNFTHRMSFYRLMIAATDPFMGCMGTGATESPIWGLALQFGWMLTSGRLADPTGATTCGLETGDAMCISPQSWWGCVNHFVTVLPFLSAAQQGIFGQGVQVQMQAPEGSEGYCTTYTDCSTSYPNVMMKWDAFFQGLNASTNAPLPENEKKDSILGLYWDAHMASLQAAAACRAKQRHYSAPEVNFAFSWLNSAEYVAAANFQSSLEKSAVFLAPLPGRVLQVGDQAPNIADMTPEENHILSVFSWMTYMNTFTGGALVRMWRSIMCSAAMREKGREMLEQLLLNPGFAKDTFFSIITSMGTSC
330	>XP_010881215.1	[Esox lucius]	MNCFRTLSLFHLVALAVNAAVITENGFPILWDQVSSQLSDLPQVDKVVTINPWNYLHRMSLYRILLGSTNKYMASMGSSEADSPFWGLPLQLGWKLRSGRLVDPSGATTCGQEGDPMCISAKSWWSCVNHYISVIPFLAAVGKGVIGDGLLQVQMQAPAESAEEYCTSFANCSATHPDLMTKWEEFFETLKNVSTLEISDFEKRDQILGAYWAGQQQSLSTASSSCKEKMSAYSSPEASFANSWMNSADYVAAAYFQSSINNSVLFLSPLPSRLLKEGDSPPNIADLSAEENHALYIFDWMNRMNKILLGSLVKMWRSAMCSDKAREKGRELLKDLVLNPKFAVSTFVSILTEMTRSC
331	>XP_010793500.1	[Notothenia coriiceps]	MLRPAILGLLLACAVSLSSSAVILENGMPVLWVHTAGQLSDLPVQNDILNPDPWHFLHRMSLYRLMIAATDPFMGSMGTNATDSPIWGLPLQLAWMLTSGRLADPTGASTCGLQTGDTMCISTESWWSCVNYFVSALPFLSAAQQGFMGDGLQVQMQVPEGVLDYCTTYADCLSRYPDAMGKWDAFFQGLKAAADSPLPENEKKDSLLGLYWEAQMASTHASAACNARQSHFSAVELSFAKNWLNSAEYISAAHFQSNLANSAMFITPLPSRILKVDDQAPNIADLSTEENHSLSIFSWMSRANTLLGGRLVTMWRGAMCSVTTREKGREMLGQLLLDPTFATTTFLSIVTGMATSC
332	>XP_005917675.2	[Haplochromis burtoni]	MRKGGPTWCEQGVANEVFVSLSSSAVILENGTPILWAQTASQVTELPMHDGILVPDPWNYLHRMSLYRLMIAATDPFMGSMGTNATDSPLWGLPLQLGWMLTSGRLADPTGATTCGLEAEPMCISTQSWWACVNYFASVLPFLSAAQQGFMGAGAQVQMQVPAGVQDYCTTYADCKAKYPDAMSKWDAFFQGLKTTSESLLPDDVKKDTILGVYWDAQMASTDASAACNPRQSHYSPVEVSFAHSWLNSAEYVAAARFQTNMEKAVLFLTPLPSRILQEGDSAPNIADLTAEENHTLYIFSWMKTIDSLLGGTLVRLWKGAMCSVNTRQKGAQVLEQLLLNPSFATSTFLSIISEMTTSC
333	>XP_005725071.1	[Pundamilia nyererei]	MLRLLVLGLVLACAVSLSSSAVILENGAPILWAQTASQVTELPMHDGILVPDPWNYLHRMSLYRLMIAATDPFMGSMGTNATDSPLWGLPLQLGWMLTSGRLADPTGATTCGLEAEPLCISTQSWWACVNYFASVLPFLSAAQHGFMGAGAQVQMQVPAGVQDYCTTYADCKAKYPDAMSKWDAFFQGLKTTSESLLPDDVKKDTILGVYWDALMASTYASAACNPRQSHYSSLEVSFAHSWLNSAEYVAAARFQTNMEKAVLFLTPLPSRILQEGDSAPNIADLTAEENHTLYIFSWMKTIDSLLGGTLVRLWKGAMCSVNTRQKGAQVLEQLLLNPSFATSTFLSIISEMTTSC
334	>XP_026089631.1	[Carassius auratus]	MGFIRAVAAAVLLVVLGQAAVVTENGLPIQWDKAPSELSQLPTVDGVIQVNPWDYLQRMALYKSMINSTDPYMSSMGPGEKESPLWSLPLQLGWKLKSGRLTDPSPGSSSTCGLESSEPVCISPQSWYACMNYYLSVLPFLAAVQTGVAGKGETQLHIQAPAEEAQDYCSSYTDCSTKHPDAMTKWETFFQSLQHINNSDDTDFNKKDKILGLLWAAEEASLQTASLACSERQKLYSSPEVRFGQGWLSSAAYVAASHFHANIEKSEKYMAPLPSRVLKESDSPPKITDLSAEENHTLHILGWMNSVNQLLGGSLVNLWRRAMCSPQAREKGQGLLYDLILDPKFPGTSLMAILTEMSTSC
335	>XP_007259743.2	[Astyanax mexicanus]	MQLSRSAVVFALLVTVCRAAVVTEDGLPILWGSAPSMLSELPQADGVVKPDPFDYLQRMAMYRLMINATDPYMSSMGPAANENPLWGLPLQLGWKLRSGRLVDPTGVSTCGQESFSPVCIATSSWWGCVNYHLSVLPFLAAVEAGVVGDGQAQVEIQVPAEVAAVYCSSNCSSTHPDAMNKWLTFFQSLKTISASEVSDEEKRDQILGLMWSAQLASLDTAASTCADKKALYSGKEVAYSESWLSSAQYVGAAHFSSGLDRSVQFMRPLPSRVLLQTDIPPNIADLSTEENHTLYIFGWMTTANKLLGGSLTLMWQKAMCTSAAREKGRTLLNDLLFNPQFATSSMLSILSEMITKC
336	>XP_015213979.1	[Lepisosteus oculatus]	MMKINLSVTLSLLYFICIHAEKSDEPLSYPSLWDKVPGQLDELAKDGKIAINPWCYMHRMSLYKVLLSVTDKYMTTIGLNGTDNPLWGFPAQLGWKFRTGRLNDPTTVSLLCDHCSGGDSCISPKSWWSCVNYYVSVIPFLAAEDEGFFQQSLPIEILQPSEMAEDFCYTVSGCQSQVPELMSKWETFFQGLKNLSLSDVPDPGDEDKILELMWEAQKLSVSTAASKFAERIKQYSEPEVSFSRSWSNAVNYVAATHFRSGLRKTNHFQAPMPRRVLKEGDKPPNIADLSAEENHALYMFSWMDSMNRLIGGTLVNTWNKAMCSEKAREKGEQLLQDLVMNPQFAVSGLLSILIEMSSNC
337	>XP_004542119.1	[Maylandia zebra]	MLYLRENSQSRVAALDSVLLCRPNTSVMLRLLVLGLVLACAVSLSSSAVILENGAPILWAQTASQVTELPMHDGILVPDSWNYLHRMSLYRLMIAATDPFMGSMGTNATDSPLWGLPLQLGWMLTSGRLADPTGATTCGLEAEPLCISTQSWWACVNYFASVLSFLSAAQQGFMGAGAQVQMQVPAGVQDYCTTYADCKAKYPDAMSKWDAFFQGLKTTSESLLPDDVKKDTILGVYWDAQMASTYASAACNPRQSHYSSVEVSFAHSWLNSAEYVAAARFQTNMEKAVLFLTPLPSRILQEGDSAPNIADLTAEENHTLYIFSWMKTIDSLLGGTLVRLWKGAMCSVNTRQKGAQVLEQLLLNPSFATSTFLSIISEMTTSC
338	>XP_024147482.1	[Oryzias melastigma]	MSLLTVHGLFLAFMFSLSSSAVILENGMPILWTQTVSEVTELPTLNGIVTPNPWNYLQRMSLYRLLVAATDPFTEYMRTNPTDGPIWGLPLQLGWMLTSGRLADPTGASTCGLQTGDTMCISAQSWWGCMNYFTSAFPFLSAAQNGLLGQDLQVQLQAPEGADGFCTTHADCSAQYPDAMTKWDAFFQAVKVTDSPLPVTEKTDNILGVYWQAQMASLYASAVCNPRQSHYSSEEVAFANSWLNSAEYVSAVHFHSTLEKTVLFLNPLPSRVLLEGDVAPNIADLSQEENHTLSIFSWMKNINTLLGGSLVRMWKGAMCSVTTREKGRAVLEQLILNPSFATSTLLSIIPEMASSC
339	>XP_013883175.1	[Austrofundulus limnaeus]	MLLRLVALSLLLACAVSLSSSAVVLENGMPIHWXQTSSRVTELPEENGIVTPNPWQFLNRMSLYRLLIAATDPFMGCMGTNSTDNPLWGLPLQLGWMLTSGRLADPTGSTTCGLQAGDAMCISAQSWWGCVNYFLSVLPFLSAAQQGFLGENIQVQQQAPAGVEEYCTTYAACSXQYPDVMAKWDAFFKALKAESTLPDNEKKDSILGVYWTAQMASLYASEACNAKQSHYSSEEVSFANSWLNSAEYVSAAHFHSSLEKSLLFITPLPSRVLKKGDVAPKIADLSKEENHSLSIFSWMRRVNTFLGGRLVKMWKSAMCSVSTREKGRDLMQQLMLNPGFATTTFLSIIAKMATSC
340	>XP_019947362.1	[Paralichthys olivaceus]	MQHLTALGLLLACAASLGQSAVVLENGLPILWGHTAGQLTDLPIENGVLTPDPWHYLHRMSLYRLLIAATDPFLGCMGTNAKDSPIWGLPLQLGWMLTSGRLADPTGASTCGLQTGDTMCISTQSWWACQNYFVSALPFLSAAHQGFMGPGLQVQMQMPAGVEDVCNTYATCSTRFPDAMSKWDTFYQGLKAATESPLPDNEKKDSLLGLYWAAQMASTHASAVCSARQSHYSSTEVYFANSWLNSAEYVSAAFFQSNLEKSVMFMTPLPGRILQDTDSAPNIADLSDEENHTLSVFSWMQNINNLLGGTLVRMWGKAMCSVTTRERGREMLEQLLLNPSYATSSFLSIVTGMATDC
341	>RVE56188.1	[Oryzias javanicus]	MSLLTVHGLILASIFSLSSSAVILENGMPILWTQTVSQVTELPTLSGIVTPNPWNYLQRMSLYRLLVAATDPFTEYMRTNPTDGPIWGLPLQLGWMLTSGRLADPTGASTCGLQTGDTMCISAQSWWGCMNYFTSAFPFLSAAQNGLLGTDLQVQLQAPDGADGFCTTHADCSAQYPDAMTKWDAFFQAIKVTDSPLPVSEKIDNILGVYWQAQMASLYASAVCNPRQSHYSSEEVAFANSWLNSAEYVSAVHFHSTLEKTVLFLNPLPSRVLMEGDVAPNIADLSQEENHTLSIFSWMKSINTLLGGSLVRMWKGAMCSVTTREKGRALLEQLMLNPSFATSTLLSIIPEMASSC
342	>XP_003440678.1	[Oreochromis niloticus]	MLRLLVLGLVLACAVSLSSSAVILENGAPILWAQTASQVTELPMHDGILLPDPWNYLHRMSLYRLMIAATDPFMGSMGTNATDSPLWGLPLQLGWMLTSGRLADPTGATTCGLEAEPLCISTQSWWACVNYFASVLPFLSAAQQGFMGAGAQVQMQVPAGVQDYCTTYADCKAKYPDAMSKWDAFFQGLKTTSESLLPDDVKKDTILGVYWDAQMASTYASAACNARQSHYSSVEVSFAQSWLNSAEYVAAARFQANMEKALLFLSPLPSRILQEGDSAPNIVGLTAEENHTLYIFSWMKTIDSLLGGTLLRLWKGAMCSVNTRQKGAQVLEQLLLNPSFATSTFLSIITEMTTSC
343	>XP_006793131.1	[Neolamprologus brichardi]	MLCLLVLGLVLACAVSLSSSAVILENGAPVLWAQTASQVTELPMHDGILVPDPWNYLHRMSLYRLMIAATDPFMGSMGTNATDSPLWGLPLQLAWMLTSGRLADPTGATTCGLEAEPLCISTQSWWACVNYFASVLPFLSAAQQGFMGAGAQVQMQVPAGVQDYCTTYTDCKAKYPDAMSKWDAFFQGLKTTSESLLPDDVKKDTILGVYWDAQMASTYASAACNPRQSHYSSVEVSFAHSWLNAAEYVAAARFQTNMNLAVLFLSPLPSRILQEGDSAPNIVGLTAEENHTLYIFSWMKTIDSLLGGTLVRMWKGAMCSVNTRQKGAQVLEQLLLNPSFATSTFLSIISEMTTSC
344	>XP_012684940.1	[Clupea harengus]	MLFPTTCVALVLLAAVARAAVVTENGYPIMWEKAVAELKDMPTADGVVTINPWEYSQRMGMYRLLLSNTDQYMRSMGPSTNDSPLWGLPLQLGWKQKSGRLVDPTGASTCGQESADPMCISPKSWWACVNYYLSVIPFLAAVQTGVIGDGVTKITIQPAEGAEDYCTSYTDCSTKHADLMALWETFFQTMKTASESGATDSEKRDQILSTMWAAQQASLQQATTSCSERQQSYSGPEITFAQSWVNAADYVSAAYFLSNLEKSVQFMNPLPSRVLTATDSPPNIPDLSAEENHTLYIFSWMSSINRLLGGTLVRSWKSAMCSDSAREKGRALLDDLVLNPKFAVSGLLSILTEMATNC
345	>XP_020774771.1	[Boleophthalmus pectinirostris]	MRSLVICLVLAASCCLSRAGVILDNGAPVMWAHATGQLTDLPITDGVLTPDPWHYLHRMSFYRLLIAATDPYMSSMGPGENQSPIWGLPLQLGWMLTSGRLADPTGLTVCGSQGGDTADMCISPNSWWGCVNYFSSVLPFLSAVKQGFMGEGVMVQMQSPAGVEGFCTNYDSCKAAYPDAMNNWDSFFQGLKDATTSPLPDNEKKDAILGLYWKAQTSSTAAASACHEKLNSYSGVEKAFANSWLNAGEYVAAAHFQSNLELASQFMSPLPGRILREDDVPPNIPDLTTEENHSLYIFSWMKSIDSFLGGTLANMWRKAMCSVTTRESGREMLRQLLFNPEYATSSFLSIVTSMSTSCG
346	>XP_012734513.1	[Fundulus heteroclitus]	MLRLAALGLLVASAVTLCSSAVVLENGMPILWSQTASQVTELPMQNGILTPNPWHYLHRQSFYRLMIGATDPYMSYMGTNQNENPIWGLPMELGWMYSSGRLADPSGSTTCGLQTGDTTCISAESFWGCVTYFTSALSFLSAAQKGFLGENVQVQLQAPAGVEGFCTTHAECSTSYPDVMSKWDAFFQALKATTESTLPDNEKKDSILGVYWTAQTASTHASAVCNAKKTHYSTEEQSFADSWSNSAEYVAAAHFHSNLQKSLLFLNPLPSRVLRAGDVAPNIADLSQEENYTLSVFAWMRNINTILGGSLVRMWKGAMCSLSTREKGNQLLEQLITNPSFPTTTFLSVITEMTTTC
347	>XP_008311053.1	[Cynoglossus semilaevis]	MRLTVACLLLAYAVALSSSATVIENGMPILWGHTGTQLTDLPIENGVVNPDPWHFLHRLTLYRLMIAATDPYMGTMGPNPTDSPMWGLPLELAWMLTSGRLADPTAETTCGHQTGDTMCISTKSFWGCANYFVSAMPFLSAAQQGLMGPEIQVQLQIPVGVQDYCTTYADCSASFPDAMSKWDAFFKDLVTPADPTLPENERKDAVLGLFWAAQSSSIRSSSGCNARRNLFSSTELSFSNSWLNSAEYVAAARFQSNLENSVRFITPLPSRILLEGDVAPNIPDLSETENHILQIFNWMQSIDSLLAGRLVPTWQNAMCSVRTREEGRKMLENLLLDSTYATSSFLSIVTGMALSC
348	>XP_004083977.1	[Oryzias latipes]	MSLLVVHGLLLGFMFSLSSSAVILDNGMPILWTQTASQVTELPTLNGIVTPNPWNYLQRMSLYRLLVAATDPFTEYMRTNPTDGPMWGLPLQLGWMLTSGRLVDPTGASTCGLQTGDPMCISAQSWWGCMNYFTSALPFLSAAHNGLLGQDVEVQLQAPDGADGFCTTYTDCLAQYPDAMAKWDAFFQAIKVTDSPLPVAEHTDNILGVYWQAQMASLSASAVCNPRQSHYSSEEVSFANSWLNSAEYVSAVHFHSTLEKTVLFLNPLPSRVLREGDAAPNIADLSQEENHTLSTFSWMKSINSILGGSLVRMWKGAMCSVATREKGRALLEQLILNPSFATSTLLSIIPEIASSC
349	>AWP19842.1	[Scophthalmus maximus]	MQHLTVLGLLLACAASLCSAAVVIENGMPILWAHTASQMTDLPIENGVLNPDPWHYLHRMSLYRLMIAATDPFMGCMGTNATDSPFWGLPLQLGWMLTSGRLADPTGASTCGLQTGDTMCISTQSWWGCVNYFVSALPVLSAAQNGFMGPGLQVQMQMPAGVEDLCTNYADCSARFPDAMSKWDAFFQGLKAANESPLPDAEKRDSLLGLYWTAQMASTYASAVCNARQSHYPSTEVSFAQSWLNSAEYVSAAHFQSNMAKSVLFMTPLPSRILQEGDSAPDIPDLSADENHTLSIFAWMQKANNLLGGTLVRLWGRAMCSMNTREKGKEMLEQLLLDSSFVTSSFLSIVTGMATSC
350	>XP_020459479.1	[Monopterus albus]	MLHPTVLGCLLLAGTVSLGSTAEILENGLPILWAQTASQVSDLPIQNGILTPNPWNFLHRMSLYRLVIVATDPFKGSLGTNTTDSPLWGLALQLGWMLTSGRLADPTGATTCGLQTGDTSCISTQSWWGCINYFVSALPFLSGAQQGFMGPEVQVQMQVPADAEDLCTTYANCTALYPDAMSKWNAFFQGLKAAMESPLPDNEKKDYLLGLYWTAQMASIYASAACNARQSHYSSAEVSFANNWLHSAEYVSAVRFHSSLEKSVLFLSPLPSRVLQDAPNTADLSQEETHTLYIFSWMNSIDTLLGGTLIRAWRSAMCSVDAREKGREMLEQLVLNPSFPTSTVFSLITMTC
351	>XP_018924915.1	[Cyprinus carpio]	MGFIRAVAAVVLLAVLGQAAVVTENGLPIQWDKAPNELSQLPTLDGVIQVKPWDYLQRMALYKLMINSTDPYMSSMGPGEKESPLWSLPLQLGWKLRSGMIYYLCDAVTDPSPGSSSTCGLESSEPVCISHQSWYACMNYYLSVLPFLAAVQTGVVGKGETQLHIQAPEGVAQDYCSSYTDCSTKYSDAMTKWETFFQSLQHISNADDTDFNKKDKILGLLWAAEEASLQTASVACSERQKLYSSPEVRFGQGWLNSAAYVAAAHFHANIEKSEKYMAPLPSRVLQESDSPTHIPDLSAERTHALHIFGWMNRVNQLLGGSLVNLWRRAMCSPQAREKGQGLLHDLILDPKFPGTSLMAILTEMTTSC
352	>XP_008396641.1	[Poecilia reticulata]	MLRLAALGLLLALAVTLSSSAVVLENGLPNLWSQTAGQVIELPMQDGILTPNPWNYLNRQSLYRLVIAGTDPYLTYMGTTQTENPFWGLALQLGWMQSSGRLADPSGSTTCGLQTGDAMCISPESFWGCMNYFTSALPFLSAAQQGFLGENIQIKLQVPAGVEGFCTTYTECSASYSDAMTKWDAFFQALKPTSESTLPDNEKKDSILGVYWVAQMATTYASSTCNVKKSHYSAEEQSFADSWLDSAEYVAAAHFHSNLEKSVLFLNPLPGRILRAGDVAPNIDDLTQEENNSLKIFSWMKSINTILGGSMVRMWKGAMCSVTTREKGKELLEQLLTNPSFPTGSFLSFITEMTTAC
353	>XP_018597907.1	[Scleropages formosus]	MHLVRAVTLLLLHGLCAHSAVITEGGYPILWDKVPERISQQPPDNGMLVVQPWDYLQRMSLLKWILNATDDYMTSMGPGPNENPLWNLPLQLSWLYKSGRLADPTDGTTCGHESGDSTCISPHSWWACMNYYLSVIPFLAAVETGTLGQGLTSQVEALTGVEQDYCTSYSDCYVKHTELMEKWNTFYQGLKNLSTSELPDSEKKEQILTLMWDAEVSSLHTSSQCSDLRKHYSNPEQKFSRIWVDSTEFMAATHLQSSLDKAAPLLIPLPGRVLKEDDSPPNIADLSEAENHALYIFYWMESMNSVLEGVLKTMWRSAMCSIPAREKGQAVLRDLVLEPKFAVAGLMSIMKDMTSTCSLPMS
354	>XP_015236137.1	[Cyprinodon variegatus]	MLRLATLGLLLALAVTLSSSAVVLENGMPTLWSQTASQVNELPMVDGIVNPNPWNYLNRQSLYRLMIGATDPYIGYLGTNPNENPMWGLPLQLGWMLTSGRLSDPTGITTCGLQTGDTMCISPESLWGCMTYFSSSLPFLSAAQQGFLGENIQVQMQAPAGAEGFCTTYAGCSTSYPDAMAKWDAFFQALKATTESTLPDAEKKDSILGVYWEAQMASTYASAACDTKKSHYSSEEQSFANSWLNSAEYVAAAHFHSNLEKSLLFLNPLPGRILRNGDVAPNIPDLSAEENYSLSVFAWMRNINTLLGGSMVRMWKGAMCSLTTRERGKQLLEELITNPSFPTATFMSFVTEMSTTC
355	>XP_003971659.1	[Takifugu rubripes]	MLRSVLLSLLLSCSVSLGSSAVILDNGAPILWAQTFSQLSELPMLNGTVTPNPWNYLHRMSLIRLTIAATDTNMGFIGSSGTASPLWGLPLQLAWMLTSGRLADPTGASTCGVQTGDPMCISTQSWWGCVNYFSSVLPFLSAVQQGFMGAEVQVQLLLPEGEDFCTTYADCAARFPDAMSKWDAFYQGLKALVDSPLPEGVKKDTLLGLYWAAQMATSAGSSACSTRQRHYSSAETSFANSWVSTAEYVAAAHFQSSLENSAMFIKNLPGRVLKSDDRAPNIADLSQEENHTLSIFSWMSTINNILGGSLVRMWKSAMCSVTTREKGREMLGQLLLNPSFATSSLLTIITETSRSC
356	>XP_007561104.1	[Poecilia formosa]	MLCLAALGLLLASAVTLSSSALVLENGLPNLWSQTAGQVTELPMQDGILTPNPWNYLNRQSFYRLVIAGTDPYLTYMGTTQTENPFWGLALQLGWMKSSGRLADPSGSTTCGLQTGDAMCISPESFWGCMNYFTSALPFLSAAQQGFLGENIQIKLQVPAGVEGFCSTYTECSASHSDAMTKWDAFFQALKPTSESTLPDNEKKDSILGVYWVAQMATTYASSTCNVKKSHYSAEEQSFADSWLDSAEYVAAAHFHSNLEKSVLFLNPLPSRILRAGDAAPNIADLTQEENNSLKIFSWMKNINTILGGSMVRMWKGAMCSVTTREKGKDLLEQLLTNPSFPTASFLSFITEMTTAC
357	>XP_014851621.1	[Poecilia mexicana]	MLCLAALGLLLASAVTLSSSALVLENGLPNLWSQTAGQVTELPMQDGILTPNPWNYLNRQSFYRLVIAGTDPYLTYMGTTQTENPFWGLALQLGWMKSSGRLADPSGSTTCGLQTGDAMCISPESFWGSMNYFTSALPFLSAAQQGFLGENIQIKLQVPAGVEGFCTTYTECSASHSDAMTKWDAFFQALKPTSESTLPDNEKKDSILGVYWVAQMATTYASSTCNVKKSHYSAEEQSFADSWLDSAEYVAAAHFHSNLEKSVLFMNPLPSRILRAGDAAPNIADLTQEENNSLKIFSWMKNINTILGGSMVRMWKGAMCSVTTREKGKELLEQLLTNPSFPTASFLSFITEMTTAC
358	>XP_005808408.1	[Xiphophorus maculatus]	MLRFAALGLLLASAVTLSSSAVVLENGLPNLWSQTASQVTELPTQDGILTPNAWNYLNRQSLYRLMIAGTDPYLTYMGTTQTENPFWGLALQLGWMQTSGRLADPSGSTTCGLQTGDAMCISPESFWGCMNYFTSTFPFLSAAQQGFLGENIQLKLQVPAGVEGFCTTYTECSASYSDAMTKWDAFFQALKPTSESTLPDNEKKDSILGLYWTAQMATTYSSSTCSVKKSHYSAEEQSFADSWLDSAEYVAAAHFHSNLEKSVLFLNPLPSRILRAGDASPNIADLTEEENYSLTIFSWMKNINTILGGSMVRMWKGAMCSVTTREKGKELLEQLLTNPSFPTTTFLSFITEMTTAC
359	>XP_023152981.1	[Amphiprion ocellaris]	MQRPAVLGLLLACAASLCSSTVITKDGRPIGWDQTVETLTDLPSKDGTVTPNPWHFPDRMSLYRVLIAATDPFMASMGSNTTDSPVWGLPVMLAWEYVSGRLMDPTGTTTCGQESDKSCISPQSWWACESYHTSVLPFLSAAQQGVFGADVQVKMQKPASGEDYCTTYADCATRFPDAMTKWDTFYKDLRATSESDQPDNVKKDTILGLYWTARMSATSACSASQSKYSSEEVALFTAWIDGAEYYAACHHHTNLATAVNLTSPMPSRVLRTGDVAPNIEGLTPEENHTVSILNWMKGINTLFFGAPVRLWKSAMCSVSTREQGRNMMNELVLSPTFPKATFTSMVTELLATC
360	>XP_008280006.1	[Stegastes partitus]	MQRPAVLGLLLACAASLCSSTQVTKNGSPLGWDETVGQMSELSTQDGTVTPNPWHFPDRMSLYRLMIGATDQYMGSMGTNATDSPLWGLALQLAWLYNSGRLADPTASTTCGQATDKSCISPQSWWSCENYYTSVLPFLSAVQQGFLGSDVQVQMKVPEGVTDYCTTYTDCTTRFPDAMKGWDDFFKGLKAAAESTQPDNEKKDTILGQYWAAQMASLAATTGCNAKQSHYPSEEVSFANSWLSGADYLAAAHFQTNMERAEKFVVPLPARVLKKDDSAPYIEDLSAEENHTVYIFSWMKRINTMLFGTLLRLWKSAMCSVSTREKGRELLEQLLLNPSFATASFMSIIKDMSSSC
361	>PWA27817.1	[Gambusia affinis]	MLRLAALGLLLASAVTLSSSAVVLENGLPNLWSQTASQVTELPIQDGILTPNPWNYLNRQSLYRLMIAGTDPYLTYMGTTQTENPFWGLALQLGWMQTSGRLADPSGSTTCGLQTGDAMCISPESFWGCMNYFTSALPFLSAAQQGFLGENIQIKLQGVAGVEGFCTTYTECSASYSDAMTKWDAFFQALKPTSESTLPDNEKKDSILGLYWTAQMATTYVSSTCSVKKSHYSAEEQSFADSWLDSAEYVAAAHFHSNLEKSVLFLNPLPSRILRAGDASPNIADLTEEENYSLTIFSWMKNINTVLGRTHNHKQNGKHLQSGSLSPKGGSMVRMWKGAMCSVTTREKGKELLEQLLTNPSFPTATFLSFITEMTTSC
362	>XP_026886209.1	[Electrophorus electricus]	MQHFFRWALALASLAVLCGAAVVMENGLPILWGKTSSLLSNLSGSRGTVTLDPWDYPQRMVMYRLLINASDPYMGSMGPGTNQNPLWGLPLQLAWKLRSGRLVDPTGADSCGQEGSEHVCIAASSWWGCVNYYLSVIPFLAAVEAGVVGEGLPRIEIQVPAQVAQDYCTSTKTCSSLHADAMAKWVTFFQSLKAISASDVREDEKKDQILGLMWAAELASLSTASNTCAERQVLGQVITCLTGVSPDSRLILMCPPRRQKQYSGLEGSFSESWLSSAQYLASTHFLSSVEMSELLMAPLPGRVLLDSDKPPNIADLSAEENHTLYVFSWINSVNKWLGGSLTTLWQRAMCSSSAREKGRALLQDVALNPRFALASIFSILTEMAMGC
363	>XP_022046137.1	[Acanthochromis polyacanthus]	MPATGCLSSAPQNTLAMQRPAVLGLLVACAASLCSSTVITKNGRPIGWDQTVEKLTDLPSQDGTVTPNPWHYPDRMSLYRVLITATDPFMASMGSNTTDSPVWGLPVMLAWEHVSGRLADPTSTTTCGQDSDKNCISPQSWXACESYHTSVLPFLSAAQXGIFGADIQVKMQKPETGEDYCTTYADCATRFPDAMKKWDKFYEDVNAASQSNLTDSVKKDTILGLFWTARMSATSACSASESKYSSEEVAFFTAWMDGAQYYEACHHHTSLATAVMLTSPMPSRVLLKDDVAPDIEGLTPEENHTVYILNWMKTINSLFFGSPVRLWKSAMCSVSARQQGRNMMNELVLSPTFPKATFMSMITELLATC
364	>XP_007897502.1	[Callorhinchus milii] elephant shark	MELKDKLEVVGDYPPLWHNISESLDGFVSHHNKTLINPWNYLDRMGMYKVLLTVTAESMENLGPDNTGNLLWGLPLQHGWQLETGRLADLSGTSSCGYQSGDPLCISTKSWWSCMNYYLSTIPFLGAVDAGFFEEWPFEIEIQSPEEHVDDFCYGTADCHTFIPEVMIKWRTVFEFLRTKKSSIYKVAPTLSPKEDIISYYLWTAHVASIEGALSKCSERLKYMSAPEARFGISWSNAVEFIAATHFLTNFKDTNIFQAYLPQRMLLASDEGPTIPDLSEEENRVLVTLNLLNEVNTITDGRLLQMWKRSMCSETGRAEGRYLLENMILNPDLVSSGILKIILEFLKNSDCVIPDA
365	>XP_020372936.1	[Rhincodon typus]	MAWLIPVCKASAIAFLSALLIHCSNANGQDSVRETVNYPPLWDNVPDSLDSFVTIHNKTLINPWNYQERMGMYKILLNVTAKYMESFGPRNTGNVLWGLPLQHGWQFNTGRLADPSNGTSCGQKTVDPMCISPTSWWSCMNYYLATIPFLGAVEAGFFDEWPFEIEILPPEEHMDDFCYNAKDCHTLIPETMAKWTNFFQQQNQRKPTYWMTQEDIGEGCQRLTYISAPEAQFGVSWGSAVEFIAAAHFPTNFNQTNVFQVYLPQRMLLAHDKAPFIPDLSKEENWVLVALNILYEGNKMTDGWLLKFWKRAMCSERGREEGRNLLENIISNPDLILPGICKLLLEFIKNHNCSITDA
366	>XP_014350503.1	[Latimeria chalumnae]	MMKLKPIGLYEKLSFSDLENVTEALKMNETVNMDQLYEEFCTSRDVIETSRKNISKSVSEKYFAILNNKTVINPWSYRERMGMYKILLNVTAQSMAMFGIHNTGNVLWGLPLQHGWQFQTGLLDVPEWQHQDTLEWIIMENTTSWFKIKSHQSMLRLKYFSSAEGQFGVNWANAVEFIAATHFPTNFKETNQFQSFLPQRMLVEGDKAPYIPDMSAGENRVLLVLDWINKGNKIT
367	>RDD42955.1	[Trichoplax sp. H2]	MQPIFTITNRKLLYFALTLPILWIIKANGYPLPPLWDQAPNSLTDYPVIKSHGKSIISINPWNYTQRLGLYKCLLNATDPYMQPIHMHGKSNILWGLAVQLGWQKETGRLNDLTNTTQCGLPGSDMDCIWPLSWWGSINYFLSAIPFLASLKANMIQAKYQVILTQPRLKSNVEKAKFCFSIKDCYHKYNSTMVMWTSFFTHILNIKKQHPNLLRNMNQLTPSEDQILKLMWTAHTQSLHATLELFATKVKYLSHPEQKFALSWANLVYFIGSCHFITDFNNTVSMQVNLLPKRLLRNGDNPPFVKDFNQDINACLFITEALRDANLATDNLILTLWNKAMCTPKGRRDGRFFLTHAITQPKTLISSFLRVLGDILKSPGC
368	>XP_002111384.1	[Trichoplax adhaerens]	MQPIFTITNRKLLYFALTLPILWIIKANGYPLPPLWDQAPNSLTDYPVIKSHGKSIISINPWNYTQRLGLYKCLLNATDPYMQPIHMHGKSNILWGLAVQLGWQKETGRLNDLTNTTQCGLPGSDMDCIWPLSWWGSINYFLSAIPFLASLKANMIQAKYQVILTQPKLKSNVEKAKFCFSIKDCYHKYNSTMVMWTSFFTHILNIKKQHPNLLRNMNQLTPSEDQILKLMWTAHTQSLHATLELFATKVKYLSHPEQKFALSWANLVYFIGSCHFITDFNNTVSMQVNLLPKRLLRNGDNPPFVKDFNQDINACLFITEALRDANLATDNLILTLWNKAMCTPKGRRDGRFFLTHAITQPKTLISSFLRVLGDILKSPGC
369	>XP_022084508.1	[Acanthaster planci]	MDGICLLISHGPTDTVVITNTMASVPALSVSTVVLLFPVFASLAFFTVATDGEVDNLKDGAHQRYVPVEEYIPHWVEAPSSLADYPLRSNRTVVDPWVYTDRLGLYKILLRATSGDPTLGRANNTANILWGLPVQHGWQFKSGRLMDFPNGTRCSHTRRGSSWNCISPFSWWASMNYYLSVLPFLGAVKAGLFSDWPHEIEILASLHHPQDYCTSLESCTTRFSSVVDDWEDFFDILKYRSSWSDPHFQSITGRDGDSFPPVPFPTLSPREQDIIAQLWVAHTNSLETALPLFSASLLPLMSEPEQKFGLSWANLISYIAAVDFVTDLNTTVGFQLKCLPQRVLHQGDRPPKIPDFSWNVNKALLILETAQDIDRSTGDALKHAWQALMCSPASQARGR…
370	>XP_006815645.1	[Saccoglossus kowalevskii]	MDHSTLKFVSFFCLLYIVKSVESYAGIQACDSGRESCYLKVSETTHACESASPFWDQVPVRITDYDVINGTVTVDPWNYLQRMGLYKILLKSTEKYMRDFGPRNLGNILWGLPLQFGWQFSTRRLDDPFNLQSDQEDKFYVSHNSYWASMNYYLSVIPFLGAVEAGVIDLEGLQLKLLKPSGRADQYCNSIASCRELIPETFQKWTEFYQHMIHITCREGHCTPMDAAQLDYLLYYMWDAHQATIEPAYEISADLLSGYPLAEQKFGRGWAHFVEYLAALRFITNCTYTHFFEEMSLPKRLLRDGDHPPFIRDLTVYENQALTMMNVLFFVDSYTVKSDPSGPVVAGIDTNITISFYIYGEKIVNRSLHTHVDQAYFDFPPGFIPIFDVPRGKVDVYSI…
371	>XP_006815644.1	[Saccoglossus kowalevskii]	MNYYLSVIPFICAVEAGVIDLEGLQLKLLKPSGRADQYCNSIASCRELIPETFQKWIEFYKGHCTPIDAAQLDYLLYYMWDAHKASLESAYEIFEDLLSGYPLAEQKVGRGWAHFVEYIAFLRLITNCTYTYFFEELSLPKRLLRDGDHPPFIRDLTVYENQSLAIINVLLFVDSYTGNCGVTTTRKKVHFSGNLIRDKGISKMSKKY
372	>XP_006815643.1	[Saccoglossus kowalevskii]	MDHSTLKFVSFFCVLYMVKSVESYARIQACDSGRESCDLKVSETTHACECSSPFWDQVPARITDYDVFNGTVTVDPWNYVQRMGLYKILLKSTEKYMRDFGPRNLGNILWGLPLQFGWQFSTHRLNDPFNLQSDQEDKFYVSHNSFWASMNYYLSVIPFLCAVEAGVIDLEGLQLKLLKPSGRADQYCNSIASCRELIPQAFQKWIEFYQHMKHITCRKGHCTPIGAAQQDYLLYYMWDAHKASLESAYEIFEDLLSGYPLAEQKFGRGWTHFVEYTASLRFVTNCTYTYFFEELSLPKRLLRDGDHPPFIRDLTVYENQSLAIINVLLFVDSYTGDAFLSLWERTMCSYEVRKQAMLLLTTILNDKMRIPVMLLRLIERIISTCVFIE
373	>XP_020911446.1	[Exaiptasia pallida]	MTKMQKLPTAITLISALCIFYEVKTTPIKIDTPYPPQWPSAPSSIEEYPLKDIHGTKSHVIDPWIYKQRLGVFKIMIITTESYFKPWGFNNTGNLLWGLPLQFGWQMSSKRLQVRAYSTXKKSDYSLEFTPXSWWANMNYYLSIIPFLGAVKAGVVPHSKYPFYIPFPQNVTTEMRDRFCTSVTQCQSRFPSLMDKWSTFFDHLRTREYDNFGQDMDTTVGLLWDAHVSSIATAKSMFTDNLHLLSVPEMHFGRGWALLVDFIAATHFQTNMNNTYQQQVIALPPRILHSGDYPPHIPDFTKYQNNALQIINLIYNAETLTDGGFLYIWKKAMCSDKGRADGREMLENXLEHPIVVVEDLIKLVIDFIKDHDC
374	>XP_001636041.1	[Nematostella vectensis]	MTLVTAKPQPSFSSSPYPPEWTKAPSSLSDFPVREIQGRNVTVIDAWTYLGRLGAYRVLVEATREYFSDWGFNNTGNLLWGLPLQFGWQKTTGRLRKPLTMGNATSNFHESEKVSPYSWWADMNYFLSILPLLGAVNAGTLNPLGFPVYVLGPNSVTSEFCSGVKQCSEKYPEVIDRWTEFFKHLRDKKHDPAKDITLGYLWKAHTTSIHSALPLFTDVLALLPQPEINFGTGWAQLVKFIAACHFQTNLNNTHAQQILGLPPRMLHSRDHPPFIRDFTTKQNTCLAVINLILDVQKLSNGGALKLWEKAMCSAQGRKDGRNLLENLLVNPLKSAEEFLKVVVDFMRDHDC
375	>XP_027050969.1	[Pocillopora damicornis]	MSHMTCIAVLICAIISRLSNPVSSQTDVLVRHYLPGWFEAPSSFEDYPVGQIAGETMTIINPWLYLQRMGIFKLMEQYTQGYFNSWGYNNTGNLLWGLPLQFGWQMSTGRLNDMAVGQSRCTGSPCVSPNSWWADMNYYLSVLPFLGALKAGLFPPLKYPVYISKPADVSDVVKDKFCTSIEECTEKHSEVIKHWAEFFTRVKGGSEDDNHDVTIALMWKAHTTSILTAQPLFTEEANLLSLPERKFGVGWALLVEFIAATYFQTNFNETADQQTALPPRILEASDKVPFIPDFTAAQNRVLLVINLFHSTNVDTNGLLLKVWQRAMCSPEGRAVGRSILESVEDDPWIIARKMFELLYVMFIYPCEI
376	>XP_022779806.1	[Stylophora pistillata]	MNIWRFWRRNMNHMACIAVLMCTTISHLSTTVSSQTDMHVRHYPPGWFEAPSSFEDFPVAQIASETVTVINPWLYLQRMGIFRLMVQYTQGYFNSWGYNNTGNLLWGLPLQFGWQMSSGRLSDMAVGQGRCAESLCVSPNSWWADMNYYLSVLPFLGALKAGLFPLLKHPVYISKPANVSDVVKDKFCTSIEEWTEKHPEVINDWADFFAQVKGGSDDGNHDVTIALMWKAHTTSILTAQPLFTEEVSLMSLPERKFGVGWALLVEFIATTYFQTNLNNTADQQTALPPRILRGSDKVPFIPDFTAAQNRVLLAINLFHSTNVDTKGLLLKVWRRAMCSPKGRAVGRSLLESIKDDPWIITRKLFKLLWGLFIYPCKG
377	>XP_020607471.1	[Orbicella faveolata]	MTSLSCFAVLLCVAISHLSTPVSSQDHYPPGWWDAPSSLDDFPVEQIDNKTMIIVNPWDYLQRMGIFKLMVQTTQGYFKSWGYNNTGNLLWGLPLQFGWQMTSGRLRDMAETQGCNAKSHCVSPNSWWADMNYYLSVLPFLGALNAGIFSPLEYPMYITPPVNVSDKVKQKFCTSIPECSMNHPEVIRDWTEFFERVDSFHHSSSRFDPDKDVTVALLWKAHTTSILRAQPLFTQEVNLLSLPERKFGVGWALLVEFIAATHFQTNLNNTAEQQIALPPRILKSDDRVPFIPDFTQAQNRALLAINFFHSTDVDTEGLLLKFWRRAMCSPKGRAIGRDLLENLIDNPWIIPKKLFKLLWGLLIYPC
378	>XP_643610.1	[Dictyostelium discoideum AX4]	MIYIKNNLLSLFILILNFSLIFSKVVNPWVYQERIDLYKTLINSTNIPVFGTDNLNNCLYGLQLQLEWQNRSGRLEIQNSTNINLKSWWGNMNYYLSVIPYLSAMNNGLVPQVEIFKIDDNRFCTTYLECDQNIMHQWDIFFQEIINIKNNGSFGNDDKILKVMWDAHIGSIGQASQIFQDTLSLLPLKEKKFGNGWAHFVDVIAVVNFNTNYTQVSTLSKSLPSSMISIFDFPPFIPRFSKNQNNVVMSMFAIDDIAQSSLTWNLFITLIKTATQNENCRNLINNEINNFITSPTTTFITILINILTNKC
379	>XP_637268.1	[Dictyostelium discoideum AX4]	MKSNKTIFLILLFLINFNSIYSFNFKKEIKISNDKINLPTYNPWIFQDRFNLYSILINSTNIPVFGEDNSNNCLHGLQLQFEWQNRSGRLEINQGHVNTKSWWGDMNYYLSIIPYLSAMKMGLVPVVEIVSINDQRFCSTYEDCDQEVLNNWDNFFQQIINIRNNGSEGDDQQLLKFMWTAHIGSIDKATKLFTDSLLLLPKNELRFGNGWAHFVDVIATVNFNTNYSTVYHLGQQLPPIMLNSNDTHPSSIESFTKEQRNVVLTMYEINDLSSNNLVWNSFMYLLKKMTKNEICRNLINNEINIFLNSPVPTIIEILFDILTNNC
380	>XP_635311.2	[Dictyostelium discoideum AX4]	MLNKIILIFFLINNIFSIVVSSTKLNPWVFEERIKLYDILINSTKVEIFGDDNLNNCFQGFKIQLEWQKTTGRSMIIDNSNISVNSWWGSMNYYESIIPFISAMNLGIIQPPIELVNIGDDRFCTDYSECDKELMEPWDLYFQFLIKIKDEKYSYSIQQQILKYNWDGHMKSLSIGLKLFNDKLNYLSKNEIKFSTGFVHFVDIISLINFNTNYSQILPIFDSLPPRMLTNSDHPPFFKGFTRTQNFYTVSVLSINELHENQILWNYFLNLLKTKTENEKCRDFINQEIINFTKYPESTLVKLLLKLLLNNC
381	>XP_003291451.1	[Dictyostelium purpureum]	MKLNTFFLIIIFIKLVNSNEYIYGADNKNDIKVIDPFNYDSRENIIFKRIIDNTHLDVFGDDNMNNPFHGLQFLLIWQNQTGRLYTSKNDPIIKNYSWWGCMNYYFSVVPYLSANKFNLVPHLDFKFTFKNNSLFCSKYEECDKRMMKIWDDYFGTISKIKNNNETKSYSAEELLSKMWRGHQIGVEMGSKAFKQIHENSLSKPEMILSNGWLAFVEFLLTLNLNTNKTNIFSLQKSLPHRVLNDNDIYPPSIKDFTYDQKTFTSMIYTMHYISINKTIYNITLKFLQMVSSNENCRLLINNNINSFLNFPFSSILIVLIKIITNTC
382	>XP_020436711.1	[Heterostelium album PN500]	MKLSNNSILLAILTIFGCLCVESTVVDPWIFESRHELYNSILNGTHLPSIFGNDNQGNLLWGLPIQLVWQFNSGRLETTTLSSQQHRINERSWWASMNYYLSVIPYLSAMNRGLVPVVEIAPPKTYPNSLFCLTYASCDKSVMSNWDNYFDAYIQLSHNSSALTLDQLLKIMWIAHTGSIRYSGSRLTDYINLLPPKEKNFGNGWGNFVEVLDIVGFNTNFTNVNALGVNLPPRMLSLFDFPPFIHDMTRPQNNVAASMLTINDITKLPLVWNGALETLRGLELIPQCHDLILHEINDFITNPIDTILELLGKKTLLSN
383	>XP_004366444.1	[Cavenderia fasciculata]	MPNAFIQKYLISDKISLKREQTCYEQHREIATLEEDVIINLKPQRFNNQSVHSHHQEYYSYHIFVFGDLLATNALQQPKTIVDPWIVDDRLWLYQAILNGTHVPTLFGNDNKGNYLYGLDIQMGWQFQSGRLNDHQQQAIPLTAWWGDMNYYLSVIPYLGALRVGLVPQVTITWPSINSTNIAGKFCTNYVLCSSNVKDIVDDWVDYFTLIQQFQQTPPTNLTTAKTQLLTVMWKAHTSSIEYAATMFPSELALLGSKESKFGNGWGNFVEVLAIIQFETNFTQVTEFSTSLPPRRLRFFDIPPFIVDMTKEQNNVVASILGVNEMVTKLPLVWSAFLETLKLMMKNPQCQTLISNAFQSYLSSPFSTLIETFLEILKGFVLLIVLLIKSVNGFRRGHM…
384	>KYQ91408.1	[Tieghemostelium lacteum]	MMMKKLVLILFVILFSLSNCQEITVDPWIFQERVSLFDNLLEIHLPLVFGESNENNCLYGLPLQLNWQNRSGRLNGAMTNGKYRIDEYSWWADMNYYLSVIPYLAAMELNMVPQVNIVPPRFMNASLFCLTYEKCNKTVMDNWVNYFRLLRNLQQGQQNNSGTVEEMNKQLLEIMWIAHTGSINHALMTFNTQLNLYNVKESKFGFGWANFVEILSIINFNTNYTQVSAMEIALPFRLLKWYDFPPLISDLPEPQQVIVSTMFDIADVSKTIFWEPFLDSLRNIVKNPRCQEMLNRQLQAFVYHPVNTLLFILKDIILSCPQ
385	>XP_012757024.1	[Acytostelium subglobosum LB1]	MNNITQLILVSVLLLGSVVVNADVNGNTTTIVDPWIVQERYDMYMTILASTHVPRLFGQDNLGNLLWGLPIQMEWQNRTGRLETAPSQNGLRINEYSWWADMNYYLSVIPYLSAMRKGLVPAISIRPPVVYKTNQLCLTYETCNANVMSKWDKYFDAIIALQANTSTLDTDRLLKIMWDAHTASIGYAVKQFSANLAKLNVREAEFGNGWGHFVEILDIVGFNTNYTQVSMLGVNLPNRMLRTTDIPPFIPDMTKPMNNVALSMISINDLTKIPFAWPTFLELLRAVELIPGCHNLILSEINDYLINPVGTIIDVLEGIMTFCKSN
386	>WP_036546927.1	[Nocardia seriolae]	MAVHVTHPAELAELDLYAAWTEAPELKSSFDPFDFDQRMSVYRHLIDATNAKGLFGPDNRGNLLWGLMFQLQWQSRTGRLGATGRGIDPDAAWGYGNYSLSVVPWLGAVDAGLVADLELIGPSAPCRFDYARGERADRIVTPEFIAGVRDWRDYFRSVMETEPGSDDEPLRLALWKAHKTGLDAVAGRIADIDPGSYSTDELTFLRGWCRMVDYLWAAAWHTDFDFMVTHGLDVLPERLLHDNDNLKDLPDTVRRNVANVRKLADTPNWRYAIDLGLWRRMMRTRPARDEVLTMLDVVFNPPATTGADRLRALRYLLRP
387	>WP_033089629.1	[Nocardia seriolae]	MAVHVTHPAELAELDLYAAWTEAPELKSSFDPFDFDQRMSVYRHLIDATNAKGLFGPDNRGNLLWGLMFQLQWQSRTGRLGATGRGIDPDAAWGYGNYSLSVVPWLGAVDAGLVADLELIGPSAPCRFDYARGERADRIVTPEFIAGVRDWREYFRSVMETEPGSDDEPLRLALWKAHKTGLDAVAGRIADIDPGSYSTDELTFLRGWCRMVDYLWAAAWHTDFDFMVTHGLDVLPERLLHDNDNLKDLPDTVRRNVANVRKLADTPNWRYAIDLGLWRRMMRTRPARDEVLTMLDVVFNPPATTGADRLRALRYLLRP
388	>GAM49053.1	[Nocardia seriolae]	MLVRRVGGTEGSAGMAVHVTHPAELAELDLYAAWTEAPELKSSFDPFDFDQRMSVYRHLIDATNAKGLFGPDNRGNLLWGLMFQLQWQSRTGRLGATGRGIDPDAAWGYGNYSLSVVPWLGAVDAGLVADLELIGPSAPCRFDYARGERADRIVTPEFIAGVRDWRDYFRSVMETEPGSDDEPLRLALWKAHKTGLDAVAGRIADIDPGSYSTDELTFLRGWCRMVDYLWAAAWHTDFDFMVTHGLDVLPERLLHDNDNLKDLPDTVRRNVANVRKLADTPNWRYAIDLGLWRRMMRTRPARDEVLTMLDVVFNPPATTGADRLRALRYLLRP
389	>WP_084430235.1	[Kibdelosporangium aridum]	MKTFASGRQKFGPVGRTFALRSEIRGGEVVTHPIELAGLDLFEVWTSAQPLNEVFDPFRFSHRMAAYREMIDATNRDDQFGPDNRRNPMWGLMFQHQWQFSSGRLGCHDDRIAPDSPWGYGNYALCVIPWLGATAAGVVPQIAIAPPPAPSRFGYRPEDFGSAVGDWRSYFEMVMGDTDNETVRFALWKAHKTSLDIVAENLVGIDPAPFAHAELEFLRGWCRMVDYLWAAAWRTDFDFMTEYGLDILPDRLLGPNAERFPTKVHHNVRNVVALARTPRWRHRLNLRMWQRVMRTKAARDEVVTMLDALFNPNPGNAAARRRMLGYLLRY
390	>SMD19220.1	[Kibdelosporangium aridum]	MVTHPIELAGLDLFEVWTSAQPLNEVFDPFRFSHRMAAYREMIDATNRDDQFGPDNRRNPMWGLMFQHQWQFSSGRLGCHDDRIAPDSPWGYGNYALCVIPWLGATAAGVVPQIAIAPPPAPSRFGYRPEDFGSAVGDWRSYFEMVMGDTDNETVRFALWKAHKTSLDIVAENLVGIDPAPFAHAELEFLRGWCRMVDYLWAAAWRTDFDFMTEYGLDILPDRLLGPNAERFPTKVHHNVRNVVALARTPRWRHRLNLRMWQRVMRTKAARDEVVTMLDALFNPNPGNAAARRRMLGYLLRY
391	>WP_125725712.1	[Kibdelosporangium aridum]	MKTFASVRQKFRPVGRTFALRSEIRGGKVVTHPIELVSLDLFEVWTSAQPLNEVFDPFRFSHRMAAYREMIDATNRDGQFGPDNRRNPLWGLMFQHQWQFSSGRLGRHDGRIEPDSPWGYGNYALCVIPWLGATAAGVVPEIEIAPPPVPSRFGYRPEDFGSAVGDWRSYFEMVMGDTDNETVRFALWKAHKTSLDIVAENLAGIDPAPLAPAELEFLRGWCRMVDYLWAAAWRTDFDFMTEYGLDILPDRLLGPDAERFPTKVHHNVRNVVALARTPRWRHRLNLRMWQRVMRTKAARDEVVAMLDALFNPNPGNAAARRRMLGYLLRY
392	>WP_054292871.1	[Kibdelosporangium phytohabitans]	MVAHPDELAELDLYEVWASVKSLNEVLDPFDFTHRMAAYRRMIDATNQDGRFGADNRRNPLWGLMFQHQWQHRTGRLGGAGVRIDPDSPWGYGNYALCVIPWLGATAAGTVPGLVVAEPPGPSRFDYGRAEFGPAVADWRAYFELVAGDADEESARFALWKAHKTSLDVVARRIARIDPAPFGAAELEFLRGWCRMVDYLWAAAWRTDFDFMTEHGLDVLPERLLGTAGDPMPVKVRRNVRNVVALARMPDWRHRFNLRLWRRVMRTRAARDEVLVMLDAVFNPNAGNTAARRRMLGYLLRI
393	>SDD38487.1	[Alloactinosynnema iranicum]	MGHPEELAALDLHGVWTTAAELTGTFDPFRFEQRMAAYRLMINNTNPDDRFGADNRRNPLWSLMFQHQWQYRTGRLGASTRQDGRIDPDSPWGYGNYTLCVIPWLAAVVAGVAPALPVADPPTRSRFRYVAGGAVPEELAGAVTDWRAYFTLVSNPGPTDPEPALLALWKAHKTCLDVVVDAITAVDAAPWPELEMTFLRGWCRMVDYLWAAAWPTDFEFMTAHGLDVLPESLLTAPEDVRALPPKVRRNVDNVLKLAVTPNWRYHINLMLWKRIMRTREARDQVLPLLGAVFESRPDNAAERRKLIGYLLRP
394	>WP_091453726.1	[Alloactinosynnema iranicum]	MSRRSVVMGHPEELAALDLHGVWTTAAELTGTFDPFRFEQRMAAYRLMINNTNPDDRFGADNRRNPLWSLMFQHQWQYRTGRLGASTRQDGRIDPDSPWGYGNYTLCVIPWLAAVVAGVAPALPVADPPTRSRFRYVAGGAVPEELAGAVTDWRAYFTLVSNPGPTDPEPALLALWKAHKTCLDVVVDAITAVDAAPWPELEMTFLRGWCRMVDYLWAAAWPTDFEFMTAHGLDVLPESLLTAPEDVRALPPKVRRNVDNVLKLAVTPNWRYHINLMLWKRIMRTREARDQVLPLLGAVFESRPDNAAERRKLIGYLLRP
395	>WP_087024161.1	[Mycolicibacterium aurum]	MELERSVAAHPQELAELDLFDTWRLAELPADHFDPFLFHHRMATYRLLIDTTNRHGLFGPDNRTNPLWGLMFQHQWQFRTGRLGADSQRTGRIDPDAPWGYGNYTLCVIPWMGAVEAGTVEPLALTGPPHPSRFAYPTGDFAEVVLPAGFHRGVADWKAYFSLVESARPGDDVEPLRMALWKAHKTCLDLVVAHLYHIDAEPYSDTELRFLRGWCRMVDYLWVAAWPTDFDFMCEQGLDVLPERLLVGPADFTTGSDLPPEMRRTLRGIIELGESPSWRYQLNLTLWKRVMRTRAAREDVVNLLAAVFDPQRTSRLKVVELLVHLLRP
396	>WP_025358406.1	[Kutzneria albida]	MSGHPAELTGLDLHEVWTGAPPLGDRFDPFSFPQRMAAYRALIQATNHNGLFGADNRDNPLWGLMFQHQWQHRTGRLGLGDRIDPDAGWGFGNYALCVIPWLGAEAAGVVPPAELLEPPGPTRFRYGPEQFDTGLADWRRYFELVRATRPGSDLEPLRLALWKAHKSCLDVVAGQIATTEPDPYSPTELLFLRGWCRMVDYLWAAAWRTDFDFMVEYGLDVLPEHPLRAESDLAALPTRARRNVRNVLRLARTPDWRYALNLLLWRRVMRTRQARDEVLAMLEAVFQPSTGTKAARRRLIGYLLRP
397	>WP_089959133.1	[Lechevalieria xinjiangensis]	MSHPDRLEELDLYSVWATARDLEGAFDPFSFEQRMAAYRTMIANTNTDDRFGADNRHNPLWGLMFQHQWQFRTDRLGAGTRQDGRIDPDSPWGYGNYTLSVVPWLGAAVAGVVPALPVADPPTRSRFRYVTGGTVPEELVPAVADWRAYFFLVAGGDLTDPEPARLALWKAHKTSLDVVVGVLADVDTDPWPDLEVTFLRGWCRMVDYLWAAAWPTDFTFMTAHGLDVLPESLLTSPEDLDALPAKARGNVVNVLRLATTPRWRYGLNLLLWRRIMRTREARDRVLPLLDAVFDPRPDNAAERRAVLRHLLRR
398	>WP_065919284.1	[Lentzea guizhouensis]	MAHPDELAALDLYPVWTMARDLEETFDPFSFEQRMAAYRMMIDNTGGDGRFGTDNRYNPLWGLMFQHQWQFRTDRLGAGSRRDGRIDPDSPWGYGNYTLSVIPWLGAVAAGVVPALPVAGPPGHSRFRYVTDGVVPHELAPAVTDWRAYFCLVSGSDLTDLEPARLALWKAHKTCLDVVVDVLADVDTDPWPDLEVTFLRGWCRMVDYLWAAAWPTDFTFMTAHGLDVLPESLLATPEDLDALPPKARGNVANILRLATTPTWRYNLNLRLWKRVMRTREARDRVLPLLDAVFNPRPDNAAERRALLGYLLRG
399	>WP_106619595.1	[Saccharothrix carnea]	MAHPEELAALDLYPVWTTAADPAGTFDPFRFEQRMAAYRLMIGNTNPADRFGADNRHNPLWGLMFQHQWQLRTGRLGADARCDGRIDPDAPWGYGNYTLCAIPWLAAADVGVVPPLPVADPPAASRFRYVTGGVVPAELVGAVADWRAYFTLVSGSEAAEPELVRRALWKAHKTCLDVVVDALADVDTEPWPDLEVTFLRGWCRMVDYLWAAAWRTDFASMTAHGLDVLPESLLVTPEDVHALPARARGNVVNVLRLADTPRWRYHVNLLLWKRIMRTREARDRVLPLLDAVFDPRPANAAERRALLRYLLRP
400	>WP_018161135.1	[Smaragdicoccus niigatensis]	MFPRKLAELDLHRVWSTAPDLDGTFDPFRFEHRMAAYRSMIDATNERGIFGPDNSGNLLWGLAFQHQWQLDSGRLGPSSKDHGRIDPDSPWGYGNYTLNVIPWLGAVAASVVPAAAVSDPPGPSRFRYVVGGVVPAELRPAVDDWATYFKRVRATAPGTDLDPLRKVLWHAHKTSLDVVARTVGEVDPAGDPAMELDFLRGWCRMVDYLWAACWPTDFEFMVEHGLDVLPEHVLRDRADLKALPESVRSNVANVRGLAKMPTRQFEVNLWFWRRLMRTKAARAEVLTMLGAVFDRKNTSPTVYPRMLWYLMRP
401	>WP_018180965.1	[Gordonia kroppenstedtii]	MAPDYPAPAELSGLSLHASWTGAPEPGDAFDPWAFDDRMATYRELITATGRRQQFGADNRRNPLWGLMFQHQWQFDTDRLGLDCRDTRRIDPDAGWGFGNYTLSVVPWLGAVAARVVPDRELAAPANSRFEYVGGGTASMRAIPAAYAPGIAAWHHYFAAVDGFTGGDDEPLRMKLWAAHKVCLDVASATLRTISPAPYSPLELSFLQGWCRMVDYLWAAAWPTDFDFMSEYGLDVLPDQLLIDSTRDLPPRVRGNVRNVIGLATLPDRRYAFNLALWRRAMRTRSARQRVLPMLDAIFNPSLDNAGDILRLLGYLARP
402	>WP_103355841.1	[Amycolatopsis sp. CA-128772]	MTSIHPRELADLDLYAVWVSAAELTDRFDPFRFEHRMAAYRRLIDATNSGGLFGADNRHNPLWAWAFQLQWQCRTGRLGATTHVDGTIDPDAPWAYGNYTLSVVPWLGAEKAGVVAPLEIADAPGAARFRYVRGGAVPDELAPSVEQWRRYFAMVTGTPATTDLEPLRVALWKAHKTCLDVVVTKIADIDPAPCSPLELTFLRGWCRMVDYLGAAAWRTDFGFMTEHGLDVLPEILLEQRSDLRTLPDRVRRNVANVIRLATTSPRRYALNLWLWRRIMRTRAARDEVLILLDALFAPRRDNAAARRRMLGHLLRP
403	>GAX25645.1	[Fistulifera solaris]	MRSFFCCSLIALPAVLLSTVSHAFQIDTLQEGQGRNVVVDLQNTPFAKYWENITSLEKFSGEKTHLKVEGYTFSGRMTVYHYLIHSIDLGDLWGDPFVREYHWLWSYAAQLDWQHRSKRLQTLGDDSDTNDEISQESWWAYMNFGFSVAILLGWKQTRPDITTELDIYSQFLTDNDKAMQKCIQGWEALFREGYSDFIDAYNSQANIMEARYILQHHVWKVHTSVIEYCQSEGTIYSTLLDKLPSPERQFGEGWARLVHVLAAACFPTDLVTLKQDGGGFLPLQRLEPETWETMPRSNFYDACRYRTVLATHDLVLMKPSQINAMIGFWTRIARSHSLSRMLPRVIVDLYHGSFLTKFQKLGQLMFWFFRPGERIAIVLAVLLPWMFKLLH
404	>XP_002180743.1	[Phaeodactylum tricornutum CCAP 1055/1]	MVYKNRKRQFRIETSYGAMISVARVFVLFMSGSRAVTETHDRTRCSSTLRKDEFDWDAWQIGTGKPYAAVVESNGKRDASFLDGTCFADRGWNILPSIATLRSIKVESPKGEASVVDATTLHVDGHSVRGRMALLRYLIEEWEDSLFFPKLNLQPDVAIWGSSGSTNEYHWLWAYGAQLDWQQRSGRLAIGKDEPDDGDHISVRSWWGYMNYCFSVAVLLGAIEATNSIQTIDDVQETAVTVELDADSQRLMEEDYAVRDCVTYWRDFFQCEYPNYQTRIRDATKQLDEKPITTNNIKEEDFQRLRFEFQKEVWKVHTKVIERAASSARSKQLLNVLPKAEQQFGLGWSRMVDILAASVFPTDLVTLIEDGSGFLPYNITMTTALGQNTPKVVIENPAS…
405	>WP_003091332.1	[Amycolatopsis vancoresmycina]	MTSVHPRELADLDLYAVWVSAPELTDRFDPFRFEHRVAAYRRLIDVTNAGGLFGADNRHNPLWAWAFQLQWQCRTGRLGSTTRADGTIDPDAPWAYGNYTLSVIPWLGAERAGVVAPLEIADAPGAARFRYVRGGVVPDELAPSVEQWRRYFAMVDETPATADSEPLRIALWKAHKTCLDVVVTTIAGIDPAPYAPLELTFLRGWCRMVDYLGAAAWRTDFGFMTEHGLDVLPEMLLEQHSDLHSLPDRVRRNVANVIRLATTSPRRYALNLWLWRRIMRTRAARDEVLTLLDAVFDPRRDNAAARRRMLGHLLRP
406	>WP_033433531.1	[Saccharothrix syringae]	MAHPEELAELDLYPVWATAPELEGAFDPFRFEQRMAAYRLMIRNTNPADGFGADNRRNPLWGLMFQHQWQLRSGRLGAGAPRDGRIDPDAPWGYGNYALSAIPWLGAAAAGVVPALPVADPPGPSRFRYVTGGVVPDELVGAVADWRDYFTLVAGNGSADPEPARLALWKAHKTCLDVVAGVLADVDTAPWPDLEITFLRGWCRMVDYLWAAAWPTDFASMTAHGLDVLPESLLTGPGDVDALPAKARSNVVNVLRLATTPRWRYNLNLLLWQRIMRTREARDQVLPLLDAVFDPRPDNRAERRRLLVHLLRP
407	>WP_121006385.1	[Saccharothrix australiensis]	MAHPEELATLDLYPVWTTAEDPEGTFDPFRFEQRVAAYRLLLHRTNPADRFGVDNRHNPLWGLLFQLQWQFRTGRLGAGARRDGRIDPDSPWGYGNYTLSAIPWLAAGLAGVAPALPVADPPARTRFRYVVRGVVPAELAGAVADWRDYFALVGGSGPVEPEPARRALWKAHKASLDVVVAAIADVDAAPWPELEVAFLRGWCRMVDYLWAAAWPTDFGFMTAHGLDVLPESLLTTPEDVRALPAKARGNVVNVLRLASTPKWRYDLNLALWRRIMRTSEARDQVLPLLDAVFNRRPDNAAARRRLLGYLLRP
408	>WP_035287548.1	[Actinokineospora spheciospongiae]	MAHPEELATLDLHSVWTTAEDLGAVLDPFRFEQRMAAYRLMIQNTNPADAFGADNRHNPLWGLMFQHQWQFRTGRLGADTQRDGRIDPDSPWGYGNYTLSVIPWLGAAAAGVVPALPVADPPTRSRFRYVTGGVVPEELAAGVADWSAYFTLVREGGAADPEPARMALWKAHKTCLDVVVGALADVDTTPWPDQEVAFLRGWCRMVDYLWAAAWPTDFAFMTAHGLDVLPETLLAAPEDVRALPGKARGNVANILRLATMPKWRYDLNLWLWKRVMRTREARARVLPLLDAVFNPRPENAAERRRLLGHLLRP
409	>WP_110079999.1	[Actinokineospora mzabensis]	MAHPEELATLDLYSVWTTAEDLGAVFDPFRFEQRMAAYRLMIQNTNPADAFGADNRHNPLWGLMFQHQWQFRTGRLGADTQRDGRIDPDSPWGYGNYTLSVIPWLGAAAAGVVPALPVADPPTRSQFRYVTGGVVPEELAAGVADWSAYFTLVREGGAADPEPARMALWKAHKTCLDVVVGALADVDTTPWPDQEVAFLRGWCRMVDYLWAAAWPTDFAFMTAHGLDVLPETLLAAPEDVRALPGKARGNVANILRLATMPKWRYDLNLRLWKRVMRTREARARVLPLLDAVFNPRPENAAERRRLLGHLLRP
410	>WP_091287514.1	[Amycolatopsis xylanica]	MTSAHPDELAVLDLYQVWTTAEDLTDRFDPYRFDHRMAAYRALVDATNDGDRFGTDNRRNPLWAWLFQLQWQCRTDRLGPTTGTDGRIDPDAPWAYGNYTLSVIPWLGAVRAGVVAPLEIADAPSPSRFGYVRSGVVPAELARSVEHWADYFALVKTMDATTDTEPVRIALWKAHKTCLDVVVTAIADIDPAPYAPIELTFLRGWCRMVDYLGAAAWRTDFDFMTGHGLDVLPEILLEQRSDLHALPDKVRRNVANVLRLATTSPRRHALNLRLWKRIMRTRAARDEVIALLDAVFDPRPDNAAARLRTLRYLLRP
411	>WP_053737018.1	[Nocardia sp. NRRL S-836]	MAHPDELTALDLYSVWSTARDLEAVFDPFSFEQRMAAYRTMIDNTNAGGRFGADNRHNPLWGLMFQHQWQFRTDRLGAATRHNGRIDPDSPWGYGNYTLSVIPWLGAAAAAVVPALPVADPPTRSRFRYVTGRTVPDELAPAVRDWRAYFSLVSSGDLTDPEPARLALWKAHKTSLDVVVDVLADVDTAPWPDLEISFLRGWCRMVDYLWAAAWPTDFTFMTAHGLDVLPESLLATPEDVNALPPTTRGNVVNILRLATTPTWRYNLNLLLWKRVMRTREARNRVLPLLDAVFNPKPDNVAERRAMLGYLLRP
412	>WP_077004338.1	[Saccharothrix sp. ALI-22-I]	MAHPDELAALDLYPVWTTAQDLEGAFDPFSFEQRMAAYRMMIDNTNADGRFGADNRYNPLWGLMFQHQWQFRTDRLGTGTRRDGWIDPDSPWGYGNYTLNVIPWLAAGAAGVVPALPVADPPTRSRFRYVTGGVVPEELAPAVTDWRAYFSLVSGSDLTDPEPARLALWKAHKTCLDVVVDVLADVDTESWPDLEVTFLRGWCRMVDYLWAAAWPTDFAFMTAHGLDVLPESLLTTREDLGALPPKARGNVVNVLRLATTPKWRYNLNLLLWKRIMRTREARDRVLPLLDAVFNPRPDNAAERRAMLGYLLRR
413	>PHM16725.1	[Sulfuricurvum sp. PD_MW2]	MLPAKFDQYQYASKIVEAPKLTTHVNPFRFSHRIAIYKHLIQTTNYNNQFGVDNTMNPLWGLLLQLLWQDRSRRLGTHFYSDVDAINPNAPWGYGNFLLCIVPLIAAVDVNIIDSVQLEAPKVKTNHKYIWHKKNGKLHIPKEFESARESWRKYFIATQEKKFDSNTLQEKLWDAHKSCIDIFIQNFDLSENTYYSHNEIHFIRGWCRTMDFLWKAAWPTNFDFMLLNGINVLPERLLNKNDNDRSFKDLDSHIRRNIRNILRVADHSDRMHKIQLWLWSRIMRSKEARGKVTILLENMFDPAFNTISRRRELIGYLIGK
