# Supplementary material for: Evolutionary and Molecular Characterization of liver-enriched gene 1
Source: Sci Rep. 2020 Mar 6;10:4262. doi: 10.1038/s41598-020-61208-7 (PMC7060313; doi:10.1038/s41598-020-61208-7)
Supplement: Supplementary file 5 — Supplementary spreadsheet 3. [file 41598_2020_61208_MOESM5_ESM.csv]

	Accession no	species	sequence
1	>NP_001010905.1	[Homo sapiens]	MAFLPSWVCVLVGSFSASLAGTSNLSETEPPLWKESPGQLSDYRVENSMYIINPWVYLERMGMYKIILNQTARYFAKFAPDNEQNILWGLPLQYGWQYRTGRLADPTRRTNCGYESGDHMCISVDSWWADLNYFLSSLPFLAAVDSGVMGISSDQVRLLPPPKNERKFCYDVSSCRSSFPETMNKWNTFYQYLQSPFSKFDDLLKYLWAAHTSTLADNIKSFEDRYDYYSKAEAHFERSWVLAVDHLAAVLFPTTLIRSYKFQKGMPPRILLNTDVAPFISDFTAFQNVVLVLLNMLDNVDKSIGYLCTEKSNVYRDHSESSSRSYGNNS
2	>NP_001181247.1	[Macaca mulatta]	MAFLPSWVCVLVGYFSAALAGTSNLSDIEPPLWKESPGQLSDYRVENSVYIINPWVYLERMGMYKILLNQTARYFAKFAPENEQNILWGLPLQYGWQYKTGRLADPTRQTNCGYESGDHMCVSVDSWWADLNYFLSSLPFLAAVDSGIMGISSDEVRLLPPPKNERKFCYDVSSCRSSFLETMNKWNTFYQYLQSPFSKFDDLLKYLWAAHTSTLADTIKSFEDRYDYYSKTEAHFERSWVLAVDYLAAVRFPTTLIRTSKFQKGLPPRILLNTDVAPFISDFTAFQNVVLFILNVLGNVDKSTGYLYTEKSNVSRGHSESSSRIYGNNS
3	>XP_012591996.1	[Microcebus murinus]	MAFNPSWACVIVGCVSASLGGASDISDKYPPLWKESPGQFSDYSVENGKYIINPWNYIERMGMYKILLNQTARYFEKFAPENEQNILWGLPMHHGWQYHTGRLADPTQRTECGHDSGDHLCISVDSLWGDLNYYLSAMPFLAAIDSGIMGILSDNVVLLPPSKDQMKFCYNVSSCHSSFPEAMKMWNEFYQHIKSPSSSFDDLLKYLWAAHVSSQKVALKIFHNRLKYYSKHEADFQRSWDLFADYLAPTLFPTTLIRVYEFQKGMPPRILVNGDRPHFISDFTNFQNIVLLALNVLHKVHKYTGFT
4	>XP_012591995.1	[Microcebus murinus]	MAFLPCWVHILVYCFSASLAWASILSDMEPPLWKESPGQFSDYRVENGVYIVDPWVFPERMGLYKILLNQTARYFEKFSPGNEQNILWGLPLQHGWQYSSGRLADPTHTTSCGYASGDKLCLSVDSWWADLNYFLSSIPFLAAVESGIMGISSNQVRLLPPPKDEKKFCYDVSSCRSSFPEIMNKWNAFYQYMQSPSSKFNDLLKYLWAAHTSTLDNTVKSFEDRYDYYSKPEARFERKWVIAVRYIAASLLPTTLTNTYNLQKGLPPRILLNTDVVPFISDFTNFQNVVLFILNILPKAE
5	>XP_017445360.1	[Rattus norvegicus]	MAVLTSWVWVLAGCFSAAVAEISNVISLYPPLWEDSPEQISDYRMEDWKYVINPWVLTDRMGMYRILLNETATNSERYGPENEQSFLWGLPTMLDWQYETGRLADPTGMTDCGNKPEASLCISVDSWWADVNYYLSVLPFLAAVDSGIMGLSPNQFTILPPPKDQMRFCYNVSGCRSAFPETMDMWKDFFQYMQLPSSDSDSLLKKLCDAHTSSLEYPIHAFVDRFISTNPTQYLRNNWGHSSVNSTA
6	>XP_017446031.1	[Rattus norvegicus]	METVNFCWFSSVNRDFSDDSLTASQLLKPLDAGRFSDSSNMSVSAYNSQPPKLLSSGSGWFDINFFVLAMNAFASVDTGVLENLGHQIALVSPGKKIPDFCYSLEECNFTYPQALEAAKTLYKYLQSRKPVSTLVDIPVYGTDEATATLLMWKAHRAAVNVGLWKFSDR
7	>XP_017445904.1	[Rattus norvegicus]	METVNFCWFSSVNRDFSDDSLTAFQLLKPLDAGRFLDPSNISVSAYNSQLSPWLSPNSGWLGFSAHVVAMNFLAAGDSKVLEDLGNKIAFVSPGGERPNFCYSIEECNLTDAYALRAAKTLYKYLQSRKPASTLVDTPVYDTDEGTATLLMWKAYRAAVNFGLSKFSDRSWYSSDSERKFALDFLTTMEFCEATIYPSHFNSSKEFLVGFPHRQLKDRENPVVEKDFSLREKAFYASVTLF
8	>NP_080612.1	[Mus musculus]	MAVLASWVWVLAGCFCAAVAEVSDSSDPYPPLWEDSPEQLSDYMMEDGNYIINPWVYTDRMGMYRILLEETAMYFAKYGPENEQNLLWGLPLQFGWQYQSGRLADPTGMTDCGNELNESLCVSVDSWWADINYYLSVIPFLAAVDSGITGISPNQITILPPPKDQMRFCYNVSDCQSAVPGTMNRWRDFFQYMQLNSSDFDGLLNYLWEAHASSLDYPTSAFGDRYNFYSEKEANFEENWAIAVNYLAAARLPTTQNRTYSFQRGLPPRVLVDTDIAPFIPDFTPLQNEVLVSLKLLGDTDRNSGSLSLTLWENLMSTKLARTLFLKAFEEFLATSS
9	>XP_023506814.1	[Equus caballus]	MGTYKILLNKTAKYFEKFAPENEQNILWGLPVHHGWQYYTGRLADPTQRTGCGHESGDHLCISVDSWWADFNYYLSAMPFLAAIDSGIMGISSDNVTFLPPSKDQMSFCYNVSSCHSSFPEAMKKWNEFYQHVKSCSDNLDDLLKYLWAAHVSSLKIAHKSFHDRLKYYSKQEADFERSWALFVDYLAPPRFPTTLTRMYEFQKGLPTRMLASGDIAPFIKDFTGFQNTVLLALNFIRKVHEYTGTLSFTVWKTLMKVKVARKLFLEILEFILHFFN
10	>ENSECAT00000000579.1	[Equus caballus]	MGFLPPWACVLVGCFSVSLAGDSSLSDLYPPLWEESPGQFSDYRVENGKTINKFWIKAKSAKQGTEVVVLSQNAKYYAFNGKDIFYLVWISRLVHNFRHRRDRLADPSKRTDCGYESGDRLCISVDSWWADINYFLSAISFLAAVDSGIMGISSDQVVLLPPPKDQTEFCLNVSSCRSSFTGAMRMWNVFYQRLQSSSQSFSKLLKYLWAAHVSSLEDADGLFEDKLEYYSKPEAEFGRSWVVAVDYIAASRFPTTLTKVYQFQEGLPPRLLVSGDKAPFIRDFTDLQNIVLFGMNLLYKINESTG
11	>XP_002690103.2	[Bos taurus]	MLSLLAPSACVLVGCMFVSSAEVFSLSDQYLPLWNETPGQFSDYSVENGKYIIDPWVYPKRMGMYKILLNKTANYFEKFAPDNEQNFLWGLPLQHGWQYKTGRLVDPTRMTDCGYESGDRLCISVDSWWADMNYFLCALPFLAAVDSGIMGISSDQVLLLPPSKDQTKFCLNVSSCQSSFPSTMRKWNALYKHLQSPSSSFKDLLKYLWEAHVSSLKDGYKIFEDRLEYYSKPEAGFGKDWCVVLDYLAAASFPTIFSTVSEFQQALPPRVLVDGDKAPFISDFTDLQNIVLLGLNLLYKVDSSTGSLSLTIWKILMKTQAAKMLLLEIFEAILVIFNPTFLG
12	>XP_010806841.1	[Bos taurus]	MWSSLVIPIFLFLSFSSVGLAPDPGSTTHENDNYPPFWDQIDGDIAEFPVQNNKIIVDPWKYMDRLRIFKILITESNKYFASFGKNNTGNVFWALTLLYGRLFKTDRFAEPPNSSRCAYESGISSCISINSGWGGISYYVVMMYFLAAIESEFLGSLPYEVELLSREEYRSNFCYSIEECRAAHPQIMDIANRFYKYLLSRKIVSTTSGIPQYDTDEDTAIFKMWAAHQAAIDVAKPMFSDVSFYSSETERDFTMDFLLAAEFFEAALYRPYFESSAEFLVGFPHRLLTDQDRNVLMSNFSRREKALITVAKLTTKINKSTGGLLLTIWKKLMTSKFARATGRFFIKRLLLIPIE
13	>XP_027828123.1	[Ovis aries]	MPSLLAPWACVLAGCIFVSSAEVFSLSDQYPPLWNESPGQFSDYSMENGKYIIDPWVYPKRMGMYKILLNKTASYFEKFAPDNEQNFLWGLPLQHSWQFITGRLVDPTRTTDCGYESGDHLCISVDSWWADMNYFLCALPFLAAVDSGIMGISSDQVLLLPPPKDQTKFCLSVSSCQSSFPLTMRKWNALYKHLQSPSSSFEDLLKYLWEAHVSSLKDGYKIFEDRLDYYSKPEADFGKDWCVVLDYLAAASFPTIFSTVSEFQKALPPRVLVDGDRAPFISDFTDLQNIVLLGLKLLHEVDSATGSLSLAIWKILMKTQAAKTLLLEFFEAVLAIFNPTFLG
14	>XP_027828521.1	[Ovis aries]	MYFLAAIESEFLGNLPYEVELLSRKEYRSNFCYSVEECRAAYPQAMDIANRFYKYLQSRKIVSTTSGIPQYDTDEDTAIFKMWAAHQAAVDVAKPKFRDVSFYSSETERDFTMDFLLTIEFVEAVLYRPYFESSAELLVGFPHRLLTDQDRNGLTSNFSRREKALMTVAKLITKINKSTGGLLLTIWKKLMTSKFARAMGRFFIKRLLLIQIE
15	>XP_020930551.1	[Sus scrofa]	MTFHLPWACVIIGCIFVSLGRASNTPDVYPPLWKESPGQFSDYKVEDGKYIINIWHYLERLGTYKILLNKTAKYFEKFAPENEQNILWGLPVHHGWQYRTGRLADPTQRTNCGHESGDYLCISVDSWWADVNYYLSAMPFLAAVDSGIMGISSDNITFLPPSKDQTNFCYNVSSCYSSFPETMKKWNKFYQQVKSYSSSFEDLLKYLWAAHMSSLKVAHKKFGNRLKFYSKQEADFERSWALFVDYLAPPLFPTTLIRTAEFQKGLPTRMLVDGDKAPLVSDFTSFQNTVLLGLNFLHKVHKYTGKLSFIVWKTLMKFKVARKLFLEILDLILHCFN
16	>XP_003121259.1	[Sus scrofa]	MAFLPPWASALVGCISVSLAGAFNLSDLHPPLWNKSPGQFSDYRVENGKYIIDPWVYPKRMGMYKILLNKTASYFEKFAPDNELNLFWGLPLQHGWQYTTGRLVDPSQRTDCGYESGDHLCISVDSWWADMNYFLSALPFLAAVDSGIMGISSDKITLLPPPKDQTKFCLNISSCQSSFPKTMSKWNALYKQLQSLSSSFDDLIKYLWDAHISALKDAYKIFEDRLDYYSKPEGDFGRDWYVSLDYLAAAYFPTTIITVTEFQKALPPRVLVDSDRAPFISNFTDLQNTVLLGLNLLHQVDDATGSLSLAVWKILMKTEVARKIALKIFETILAAFQHF
17	>XP_020940144.1	[Sus scrofa]	MYQVSNGIGFYVLATYFLAAIESKFLRAIPYEIELIPQEEYRSKFCYSVAECRASYPRAMDRGNDFFKYLLSRVVVSSVGGIPKYNVDEDTVIRYMWDVHQAAVDVGKSQLSDVSFYSSETERDFFMDFLLAVEFSVATLYRPYINSTAEFLVGFPHRPLTDQDRNVLASDVTVREKAFMSSVKFFSRTNEATGGLFLTVWKIAMTSEAGRAAGRFLIKRLLLIPSL
18	>XP_022275608.1	[Canis lupus familiaris]	MAFLLPWTCVLLGCFSVSLAGASNFSDLYPPLWKKSASQFSDYRVKNGKYIIDPWVYPERMGMYKILVNKTASYFENILLDNEQNILWGLPLQNGWQYKTGRLADPRRRTDCGYDSDPLCVSVDSWWADMNYFLCALPFLAAVDSGIMGISSDQVMLLPPPKDPTKFCLNVSSCRSSFPEIMSKWNAFYQHLQYPSSTFEDLLKYLWAAHVATIDTVGKIFEDRLEYYSKAEANFGRNWCVAVDYLAASLFPTTLVRTHEFQEGLPPRMLVNGDRAPFISDFTEFQNTVLLLLSFLSQVDNFPGKGLISNIF
19	>XP_022281988.1	[Canis lupus familiaris]	MAFNIFWACVIIGCIFASIAKASNISDVYPPLWKESPGQFSDYKIENGKYIINFWHYPERLGTYKILLNKTAKYFAKFSPENEQNILWGLPVHHGWQYHTGRLADPTQHTDCGHKSGDRLCISVDSWWADLNYYLSALPFLAAVDSGIMGISSDNVTFLPPSKDQMNFCYNVSSCHSSFPEAMKKWNEFYQHVKSHSSSFDELLEYLWAAHVSSLKVARKIFQNRPTNMNGTEGIPRQELKNREDCNVSPLVTPRS
20	>XP_019686739.1	[Felis catus]	MAFDLSWPYLIVGCIFASLARASNISDVYPPLWKESPGQFSDYKIENGKYIINFWHYPERLGTYKILLNKTAKYFAKFSPENEQNILWGLPVHHGWQYQTGRLADPTESTDCGRKSGDHLCISVDSWWADLNYYLSAMPFLAAVDSGIMGIPSDKVTFLPPPKDQMNFCYNVSSCHSSFPEAMKKWNEFYQHVKSHSSSFDDLLEYLWAAHVSSLEIARKNFHNRLKYYSKQEADFERSWALFVDYLAPPLFPTTLIRTYEFQKELPKRMLMNEDRAPFIRDFSGFQNTVLFALSVLHKVHKYTGTLSFVLWKTLMKSTVARKLFLEILEFILHSFN
21	>XP_003986588.2	[Felis catus]	MAFLPPWAGVLVYFFCVSLAGSDFSDLYPPLWLKSPGQFSDYRVENGKYIIDPWVYSERMGMYKILVNKTASYFENFVPDNEQNILWGLPLQNGWQFRTGRLADPRRRKDCGYESGDLLCISVDSWWADMNYFLCALPFLAAVDSGIMGISSDEVMLLPPPKDQTNFCLNVSSCQSSFPEIMSKWNAFYQHLQYPSSSFEDLLKYLWAAHASTLENAGKIFEDRLEYYSKPEADFGRNWCMAVEYLAASLFPTTLIITHEFQRGLPPRMLVNGDRAPFISDFTDFQNTVLLVLSFLPRLDNSSDSRLRPATPFAASNLTKKVVTPHSSAAMVTTSSFLQMRTIGG
22	>XP_002714767.2	[Oryctolagus cuniculus]	MPQLLSLAAMGFLPFCCCVLVFCFTASLAEASDLPDLYPPLWETSPGQFSDFKVENNVHIINPWVYPERMGMYKILLKQTARYFEKFGPENEQNILWGLPLQYGWQYSTGRLADPSRQTLCGHESGDPLCISVDSWWADVNYFLSALPFLAAVDSGILGVSSDQVKLLPPPKDQRKFCYNVSGCRLSYPEKMNAWNLFYQYLQSPSSSFDDLLKHLWAAHTSSLENMGEYFEDRYTYYSKIEVEFDKNWTLTVEYLAASHFPTTLIRVHKAQQGLPPRILVDTDVAPFISDFTPLQNIVLSALKILCSVDKLTGSLSLTVWKVLMNTQLARRIFVEMVDGFIFISN
23	>XP_008261701.1	[Oryctolagus cuniculus]	MAFHLSWVCVILCCVFASLAGVSNVSNDYPPLWSKTPSQFSDYSVENGKYIINPWNYLERMGMYKILLHQTAKYFEKFAPGNGQNILWGLPLQHGWQYQTGRLADPTQKTDCGLDSGDHLCISVDSWWADFNYYLSAIPFLAAVDSGIMGILSDNVLLLPPPKDQMNFCYNVSSCHSSFPEVMRMWNEFYQHVKSPSANLDELLKHLWDAHVSSIEAAHRNFHCRLKYYSTQEADFQRSWALFVNYLAQSLFPATYIRICEFQKGLPPRILITGDRAPFITDFTDFQNIVLLALKFFHKMHKYTGTLSLAAWKILMKFKVARKLFLEILEISIHLFN
24	>XP_002714766.1	[Oryctolagus cuniculus]	MAFLSFWGQVLVGCFTASLARASNLSDLYPPLWEESPGQFSDFHVENNMYIIDAWVYHERMGMYKILLNQTARYFSKFGSENEQNILWGLCLQHGWQYSTGRLADPSRRTHCGYASGDHLCISVDSWWADVNYFLSALPFLAAVDSGILGVSSDQVTLLPPFKDQMKFCYDVSSCHSSFPEKMNKWTLFYQYLQSPSGSFDAMLKHLWAAHISSLENTGERFEDRFIYYSKSEAEFGKNWTVAVEYLAAALIPTTMVRVHESQKGLPPRILVETDVAPFISDFTYLQNMVLSALDILCSVDQLTGSFFSTIWKNAMKIQIIRKLFLELFDYFFVL
25	>XP_017200341.1	[Oryctolagus cuniculus]	MFLRRNNQRDTTENNTAVEAKEVANFRKKNDLQILDASDIPSFIGLQKHPLGLVIKTLLVIVRSLFSVGCAKDPVSTTDVPFLWDQISGSITEFPVQNNKIIIDIWKYIDRLKMYKILMRESDKYFAQFGKNNSENVLWALTIFYGRLYKTDRFSDPSNSSVCAFGGGCISSSSGWGGINFYVIAMNFLAAVESGFLRDMPYKIEFLSGEERRSDFCYSIEECRRAYPQAMDVAKRFYQYMQSRMTLSKVGTIPIINRDDTTVIKYMWDAHRAAVDVAKPKFNDISEYSSATERDFTMDFLSAFEFCEAAEYRPYFGSTVEILLGFPHRPLTDQDANILAPDFNLYEKAHLTSIRTLSRVNKMTGGLLLTLWKKLMSLSEVNKAFGRFLIKRLFLIPDF
26	>XP_011357099.1	[Pteropus vampyrus]	MAFLPLWVFVLAGCFSVSLAEASNLSDLYPPLWEESPSQFSDYRVENGKHIINPWVYPERIGAYRILLNKTASYFEKFAPENELNLLWGLPLQHGWQYSSGRLADPSQSTDCGYESGDHLCISVDSWWADLNYFLCVLPFLAAVDSGIMGISSDQVLLLPPPKDQKKFCLSVATCQSSFPKAMKKWKDFYQHLKVASSSFEDLLEYLWAAHTATLENTYKSFEDRFKYYSKPEANFGRSWLVNVKYIAAIEFPTTLIRTHDFQKVLPQRMLVDGDTAPFISDFTELQNMVLLGIKLIYEVDKYTGSLSLTITETLMKTPGAKMVVLKLMDKILEKATPNFLEIITN
27	>XP_014316592.1	[Myotis lucifugus]	MTFHLSWVSVIVGCISAPSVGTTNNSDLRPPLWKEIPVVSSLSDAYPPLWKDCPDKLSDYKIENGKYIINFWHYLERQGAYKILLNETAKYFEKFAPENEQNILWGLPIHHGWQYHTGRLADPTQRTDCGHKSGDHLCISVDSWWADLNFYLSAMPFLAAVDSGIMGIPSDNVTLLPPYKDQMSFCFNVSSCRSSFPEAMKKWNEFYQHLKSNSSSFDDLLKYLWAAHVSSLEVAHKNFHNRLRYYSKQEADFGRNWALFVDYLAPPLFPTTLIRTYEFQKGLPTRVLLSGDRPLFISDFTGFQKSVLLTLNLLHIVHKYTGTLSFIVWKTLMKSEIARELFLEILEFILHYFN
28	>XP_014316577.1	[Myotis lucifugus]	MWSSLITPTFLFLSFFSVELAPNPGSATDENDSYPPFWDQINGDIAEFPVQNNKTIIDPWKYIDRLKMYKILIEKSNRYFAGFGKNKTDNVLWALTLFYGQLYETDRFSEPPNSSVCAYDAGAPGCVSINSGWGGINFYVIIPYFLAAIESEFLKDLPYQVELVSREEYRSDFCYSIAECRASYPQAMDLANRFYQYLLSREITSIIKGVPHYNIDEDTVILYMWEAHQAGIDIGTSKFSDVSFYASETERDFSMDFLVTIEFLEAELYRPYFESSAEILVGFPHRLLTDQDRIVLTSNFNIPEKAPLTLVKPTSETNKQTGISKRKN
29	>XP_014316576.1	[Myotis lucifugus]	MWSSLITPTFLFLSFFSVELAPNPGSATDENDSYPPFWDQINGDIAEFPVQNNKTIIDPWKYIDRLKMYKILIEKSNRYFAGFGKNKTDNVLWALTLYYGQLYETDRFSEPPNSSVCAYDAGAPGCVSINSGWGEINFYVIVPYFLAAIESEFLKDLPYQVELVSREEYRSDFCYSIAECRASYPQAMDLANRFYQYLLSREITSIVKDVPHYDIDEDTVVLYMWEAHQAGIDIGTSKFSDV
30	>XP_014316580.1	[Myotis lucifugus]	MAFPSLWACLLIGCFSVSLAEAYNLSDLYPPLWKESPGQFSDYRVKNGKYIINPWAYPERLGMYKILLSQTASYFEKFAPENEQNILWGLPLQHGWQYTTGRLADPSQRTDCGYDSGDRLCISEDSWWADMNYFLSALPFLAAVGSDIMGISSDQVILLPPPKDQTKFCLNVSTCQSSFPKTMRKWNVFYQHLQLPSSSFEDLLKYLWAAHVSALEDAYKIFEDRLQDYSKPEADFGKSWYVDVGYIATAKFPTTLIRTHEFQKCLPPRMLVSGDRAPYISDFTKLQNIVLLGLNILHEVDNATGSSSLTVWKILMKTEGARKLVLELSEKVLEIFNQKFLEPEPVWLSG
31	>XP_003404074.1	[Loxodonta africana]	MAFFSSWACVILGCLSASLTGASNLSDLYPPLWEESPGQFSDYRMKDGQYIIDAWIYPERMGMYKILMNQTARYFEKFAAENEQNILWGLSLHHGWQYHTGRLADPTRRTDCGHKSGKHLCISVDSWWADLNYFLSAIPFLAAIDSGIMGLSPDKIILLPPSKDQMKFCYNVSSCRSSFPTAMKKWNEFYQHVKSPSSSFDDLLKYLWAAHVSCLDVARKSFHSRLKYYPKPEADFERSWALFVDYLSPTLFPTTLIEVYEFQKGQPPRMLVAGDRAPFISDFTNFQNIVLLGVNFLHKVHKFTGTSSFTVWKTLMKIKVARKLFLHILEFILHAFNASGKL
32	>XP_003404076.1	[Loxodonta africana]	MAFFPSWACVIVGCISASLAVTSNLSDLYPPLWEESPGQFSDYRMKDGQYIINAWVYPERMGMYKILLTQTARYFERFAPENEQNVLWGLPLQHGWQYSTGRLADPTHRTKCGYESGNHLCISVDSWWADINYFLCALPFLAAVDSGVMGISTDQVTLLPPAKDKNLFCLNVSTCRSSFPETMNKWNTFYQHLKLHSSTFQDLLKYLWAAHISSLANTLETFASRSGSGQLIPSHPKAYFGTSWPVTVEYVAASNFPTTLKRTHDFQKCLPPQMLVTGDVAPFIKDFTALQNIVLFGINTLYKVNNATVSHFHESGPNVRNPTSEANCKNNLLVVFDLL
33	>ENSLAFP00000006992	[Loxodonta africana]	MAFLPSWTCVIVGCLSASLAVTSNLSDLYPPLWEEGPSQFSDYRMKDGQYIINAWVYPERMGMYKILLTQTARYFERFAPENEQNTLWRLPLQHGWQCSTLFFITIVFQYIQGTQYNNKKCPLTFSSACGLNYFLCVLPFLAVVDSGVMGISSHQVTLLSPPRDQYLFCFNVSTCRSSFLETMNKWNAFYQHLKLPSSTFEDLLKYLWAAHTSVLTDTLKTFESRIKLKNCFMKRGQKFKEGKRDEIFGYCASDFPTTLIRTHDFQKGLSPWMLVTGDTAPFISDFTDFGNKIL
34	>XP_004702275.1	[Echinops telfairi]	MGSEKMGSYLVIHTFFFLTFFSEGLAQSSGSLTDDIDKYLPLWDQIKGSITEFPVEDNTIIINPWKYVDRLQMYKILMGITNENDNENVLWAITLFYGRLATTGRFSDPSNSSSSYETEVPGWISINSGWGGINFYVIVLPFLAALESNVLGDVNHEVKLLPREERRSQFCYSIAECRASYPQVMDAAKKFFLYMKSIGNLPIIKDTPLSKEKAIVYMWEYHQAAVDIGKPMFSEIPQYSSAVEQSYEEDFLTAIEFCEATHYRPYFESSLEFLMGFPQRPLKDRDRFFLTRDFSKHVKAHLNAVKLISETNKITEPQLQPARSRAPPRRKAPWARGADIDAFVPSNPSGVKLGRPAPAQTERRRQDEVKLSWALENTIPRSSEDQKESGICLLQLQNI…
35	>XP_008572232.1	[Galeopterus variegatus]	MAFLPSWACVIVGCFFASLAEASNFSDLYPPLWEESPGQFADYSVENGKYIINPWNYLERMGIYKILLNQTAGYFAKLAPENELNVLWGLPLQYGWQYSSGRLADPSQKTNCGYKPGGDLCVSVDSWWADMNYFLSALPFLAAVDSGIMGISSDQVVLLPPPKDQMEFCYDVSTCHSSFPETMSKWNAFYQYLQSPFCNFDNILKYLWAAHTSSLEDAVKKFEDRYEYYSKPEADFERSWYTTVEYLAALLFPTTLFIVHDFQKVLPPRILAATDVAPYISNFTDLQNTVLFGINILYDVNKYTDSAFLTAWKILMKTADTRALTLEVFEIILNMFN
36	>XP_003770657.1	[Sarcophilus harrisii]	MWQVQHKDCNRSATEKIDYPHHWDQVPGSIEDLQVKDGKIIMDPYDYSDRLSMYKMIINSSEKYFTQFGINNTGNAFWALTIFYGKLYESGRYNNPSNYLVNGRPEKANFISIRSGWSGINYYVIIPFYLAALKLNFFGPLSYPIELLSQKEHRSDFCYSFDECNTSYPEMMTENLRIFKYLQSRKKISNTTEKPIYDTDWETIVHYIWSGHQHGLDVGKSLFYDESQFYSTGEKDFTEAFLKTVEFLEAANYPSDAKNGSAILTGFPHRQLTTIDWHIPGPDLNPFEKVLVNGVKIISGINSISGRCNDPSNSLVNVNDPEKEKFISIKSEWNAVQQSPEGHSSLKGWRHIIIQLSDTFSCFSSHLKPKAVQRIVDSA
37	>XP_003770658.3	[Sarcophilus harrisii]	MFLLPSLLCALAGFVSAFLVETSTLTDLYPPLWKDCPSQFSDYKIENGVYTIDPWLYPERMGMYKILVTFTAKYFERFGPNNEKNILWGLPLQCGWQFKTGRLTDPTNVTECGRENGDHMCISVNSWWACLNYYLSALPFLSAIESGALGISSDQVTLLPPPKDQMHFCYNVTTCRSSFPDAMTKWNTYFQQAKNLSTTLDDLMKYLWIAHEATLETARNTFDNRYQYYSKPESDFEKSWATAVNYIAAIRFETSLIKTHKFQTALPPRLLNSGDQPPLIKDFTDCQNRVLFLLNLLYETDDSSGHKFLLLFKNVMTSKILRKI
38	>XP_028939295.1	[Ornithorhynchus anatinus]	MLPPYVLIFVCAGFLPASMAESSAQYPPLWDVTPGRFQDYPFEANRFIINPWNYLERMGMYKILLSQSAKYFSDLGPNNEENLLWGLPLQHGWQFHTGRLADPTNVTTCGYEAGDPLCISEESWWACMNYHLCTLPVLAAVDAGIMGVSSDQVQLLPPQNDQENFCYNVTDCESAFPEVMGKWKAFYEYVVSSESSEPPAERMDNLLKLMWDVHVETLEAGGPRCAAKLPYYDPPEGDFGNSWVTAVDFISFLRFPTTQGQTATFQSSLPQRLLISGDSAPFIPDFTPMQNQVLFMLNSLHQMNTASGDKLLKLWRLAMKFKAMREMALKLLNLIISSQDLPSEQVDVLFNTLNRYLSANKIS
39	>NP_001310705.1	[Ornithorhynchus anatinus]	MALSLCVLFTLASVVSGHVAHPSLGRGDGFPFLWDNAASTLDQLNGTDTTIILNGFNYLDRLSMFKTVLEGTRKYFDSFAPNNTANIYWGFTIYLNWILATGRSADPTGHTTCGLAHGDPMCLAEESWWNCIKYNPAAIAFFAAKKAGIFGDVTKTIVLAKPKEANSPYCSSEEECQAAYPDVMATYLDYFEYLMSLEKTGESIDMDKAQQLLWKAHVTSMENSIAVCKPRLKNYNIIERQLDRDYLISLLYFAATNFPTNFIESIKFVADMPHRQLRFGDIAPFIPDMDMKKNNLLVVLHGFYTVHSLSGGSSLTHWRNLMESPVSREMARDMVNLILAGTPVEVQVELAKLGIPTPV
40	>XP_419749.5	[Gallus gallus]	MKILVTMIHTMWPYFSIKALLIVVVTLNTAAATAQSDTDANGGDIYPPLWGFAPENLLDFPVKDNKIVINPWNYQERLGVYKSLLKASAKYFMDFGSQNSGNILWGLPLQHGWQFRTGRLADPTNGTSCGHRNLCISVRSWWSCMNYYLAVIPFLGAVEAGLYGEVPYEVEMLPPEDRRDDFCYSVGDCRSRIPKLMDEWKAYFEYLLSAEQKATDPAKSSSFVLDDALHHMWKAHVVSIAYALPKFRDSLKYLADPEANFGKDWANGVDFIAATHFSTDLQTTNNFQAFLPQRMLVEGDVLPSISGFSSQQNRVLLSLRDLNKANQLTGGLLLKVWQKAMSTEAARKIGRKLIEDLASSPSFDHWEYTVI
41	>XP_002190886.1	[Taeniopygia guttata]	MWLHFGISALLAATVTLSPATAMAQSEKNVTGEDVYPPLWYLAPENLLDFPVKDNKIVISAWSYQDRLGVYKSLLSASAKYFDAFGPQNSGNILWGLPAQHGWQFRTGRLADPSGMTSCGYENGELLCQSVRSWWSCMNYYLSIIPLLGAVEAGLFGQLPYEIEILPPEEQKDYFCYSVKDCWSRMPKLMDDWKVFFEYLLSTEHKAVSSASLSSFKLDDALGLMWKAHTSSIAYALPKFQDSLKYLSDPEANFGKDWANAVDFIAATHFSTDLLTTNDFQVFLPQRMLVEGDVLPLIKDFSPEQNKVLLSLRVLHKVNKLTGGLLLKLWQKAMSTEAGRKIGRELIERLTSSQKFELLDLVEI
42	>XP_013814362.1	[Apteryx australis mantelli]	MWAYFGIHALILVAIATLNSETVTAQRRKDAIRDDVYPPLWDSAPENLLDFPVEGNKIVINAWNYQERLGVYKNLLNSSAKYFTAFGSQNFGNILWGLPLQHGWQFHTGRLADPSGVTSCGHEAGALLCISVRSWWACMNYYLAIIPFLGAVEAGLFGELPYEIEILPPEEQRADFCYSVADCRSRIPKLMDEWKAYFEYLLSTEQKAASPTMRSSFKLDDALSFMWKGHMASLAYALPRFQDSLKYLSDPEANFGEDWASGVDFIAATHFSTDLQNTKKFQALLPQRMLVEGDVIPFISDFSPQQNKILLSLSALHKTNQLTGGLLLKLWQKAMSTEAGREVGRKLFEDLAASRKFNPMGIYNDLKGGDLTAPTFLTKSNSNTD
43	>XP_019335234.1	[Alligator mississippiensis]	MCVILDMHAPLFVLLAAIALQPAAVVSLTHKDAFPPLWHLAPGNIKDYSMKDNKIIIDAWNYEERLGMYKIMLNHSSKYFTAFGPNNVGNLLWGLPLQHGWQYHTGRLAVPPNTTCGHGSGDHLCISVQSWWGCMNYYLAIIPFLGALEAGFFGQIKYPVEMLPPEELREDFCYSVSDCHSQIPKLMDEWKAYFEYLLSAGQTPASIKLDDALNYLWKAHVASIDYALPKFKNRLKYLSGPETNFGENWANGMEFIAATHFPTNLWNTNEYQAFLPPRLLVEGDAIPFIGDFSPEQNKVLLSLCVLHKTNEFTGGAFLAFWRMAMSTEEGRAAGRSLIQLLISSGSMTPDAVGIYKGLC
44	>XP_005280276.1	[Chrysemys picta bellii]	MKAHPYSESPRCLYKMVLPDMRVFLGQHSLLLVLLTALALSPATVVALTQEDVFKKDVYPPLWHQAPGSIKDFPVHGNKTTISAWNYLERLGVYKILLNYSAKYFTTSGSNNVGNILWGLPLQLGWQYHTGRLADPSNVTTCGHGAGQHLCISVRSWWASVNYYLSIIPFLCAMEAGFFGQLQHEIKILPPEELREDFCYSAADCRSHIPKVMDAWKAYFEYLLSTEQKSERPTASSFSIEKDEALHYLWDAHVASIAYAVPKFKNSLKYVSGPEASFGENWADAVDFIAATHFSADLQNTNYFQAFLPPRMLSELDQAPFISDFSPEQNKVLLSFCVLHKTNELTGGTLLLLWRMAMSTEAGRAVVRSLIENLVTGPGV
45	>XP_016852220.1	[Anolis carolinensis]	MRPRSNIFLTNMGYTLLLIHVFLAMTAFSLVVEKRQTEEHEEDSDDFPPLWKSAPGNLEEYFIQDNSLAVNAWNYRERLGLYKILLSSSAKYFVSLGPNNVGNILWGLPLQHGWQYRTGRLADPSNATTCGHVDGDELCISINSWWACMNYYLSVIPFLGAVESGFFGELPYEIKMLPPEEKKADFCHSVTECNTQVPAVMAGWRNFFQYLLSTAPNMEIAASNAFSQDEALKYMWKAHVLSIAFAQLKFQKRLPFLSDPEMSFGEDWASAVEFIAATHFPTDQNTTNHFQTGLPSRMLWEGDRAPLIADFTPVQNKVLVSLENIRRSNTGMGGLLLSLWKIAMSTEEGRKLGRSFIESMV
46	>XP_013925660.1	[Thamnophis sirtalis]	MTLLSSMGDTFLRKRFCCLTLFLLAMEVASPAHLQTESQDSEDIFPPLWHSVPENFEDYPIQNHKIVINVWNYLERMGMYKILLKSSAKYFRELGPNNLNNILWGLPLQHGWQYSSGRLADPLNTTGCGHKDGDSLCVSEFSWWACMNYYLAAIPFLGALDSDFFEELPNEVELIPPDEQRVHFCLNIAECNTQVPKVMSAWKDFFKYLLSTAPNSETATSLIFSEDEALGFMWRAHTLSISSAFQKCKTSLSYLSGPESRFGEAWSSTVHFIAATHFPTNFNVTNNFQTGLPPRILVEGDKVPFIGDFTPLQNKVLFLLESLHTTNKNT
47	>XP_002940437.2	[Xenopus tropicalis]	MLLAVCLVLCINYADFKEVVGDGFPPMWNSVPDNLEYFRVQNSKVIINPWNYRERMAMYKILLNITAQYLDMKQQDNKQNMLWGLPLQLGWQFSTGRLSGPLVSSTCGDRNENQTCISDRSWWACINYYLSVIPFLGAFDAGFFSEYPYKIEISKPKEFISDYCFNITDCRLFSPEAMEEWKTFFEFIKLPRQKLEDETDKFLFRMWKAHVVSVSKALPLCAKRLKYASEREGNFGIDWASGVEFIAATHFHTDFKNTNTYQIYLPHRMLIQEDNAPYIDDFSEGENRVLSSLQKINKINSFTGGSLLRLWKKAMCSAEGRIEGRQLLQNMAAGDKLQLINIFGALKELIRNATC
48	>XP_018117923.1	[Xenopus laevis]	MLLAVCYVLCLNYADSKEVVGDGFPPMWNSVPENLQHFKIQNSKVIINPWNYRERMGMYKILLNITAQYLDMKQPDNKQNMLWGLPLQLGWQFSTGRLAEPLALSTSGHRNENQTRISDRSWWACVNYYLSVIPFLGAFDAGFFSEYPYKIEISKPNEFISDFCFNVTDCHLFSPEAMEEWKAFFEFIKLPRHELEDKTGDFMFRMWKAHVVSISKSLPLCAKRLNYASKPERNFGIDWASGVEFIAATHFLTDFKNTNTYQIYLPHRMLIQGDNAPYIDDFSEGENRVLSSLQRIHKLNRFTGGSLLRLWKKAMCSEKGRIEGRQLLQSISTSVNLPLINIFGVLKELIRNTSC
49	>NP_001117853.1	[Oncorhynchus mykiss]	MQCVWTLSLLQLVALWANAAVLTENGLPILWDQAPSQLSDLPQADDVVTINPWNSLQRMSLYRILVGSTDKYMASMGTNDSASPLWGLPLQLAWKVRSGRLVDPTGATTCGQEGDPMCISTNSWWACVNYYLSVIPFLAAVQKGLIGDGLIQVQVQAPAEAAEDSCTSYTDCSAKYPDLMAKWEEFFQTLKDVSASEISDFEKRDQILGAFWAGETLSLNTASSSCKAKMSYYSSPEVAFAKSWMNAADYVAAAYFQSSLNNSVLFMGPLPSRVLQEGDSAPNIADLSTEENHTLYIFGWMNRMNTILLGSPVKMWRSAMCSDKAREKGRELLQNLILDPKFAVSTFVSILTEMTRSCTGLST
50	>XP_021467480.1	[Oncorhynchus mykiss]	MQCIWTLSLLQLVALWANAAVVTENGLPILWDQAPSQLSELPQVDNVVTIKPWNYLQRMSLYRILVGSTDKYMASMGTNETDSLFWGLPLQMGWKLRSGRLVDPTGATTCGKEGDPMCISATSWWACVNYYLSVIPFLAAVQKDVIGDGLIQVQVQAPAEAEEDYCTSYTECSTKYPDLMAKWEEFFQTLKDVSVSEISDFEKRDQILGVYWAGQQLSLNTASTSCKAKMSYYSSPEVSFAKNWMNSADYVAATYFQSNLNNSVLFMSPLPSRVLQEGDSAPNIADLTKEENHTLYIFGWMTRMNRILMGSLVRIWRSAMCSDKAREKGRELLQDLVHDPKFAASTFFSILKEMTRSC
51	>NP_001093526.1	[Danio rerio]	MSEMGFLRSVAAVLLLAVFSHAAVVTENGLPIQWGKAPSDLSHLPISDTGVQVNPWDYSQRMTMYKMLINATNAYMSSMGPGEQENPLWSLPLQLGWKLKSGRLADPTLDSSSTCGSEASDPVCISPLSWFACVNYYLSVLPFLAAVETGVVSSGGHQVLIQVPAEVAQDYCSSYSDCSTKHPNAMAKWHLFFQSLRQVSQSEDSDFNKKDSILGLMWAAEEESLQTASGACTERQKLYSSPEVSFQQSWLNSAAFVSAAHFHANIERSEKFMAPLPSRVLQEADSPPNIADLSTEENHTLYIFGWMNSVNQLLGGSLVNLWRKAMCSAQAREKGQALLHDLILDPKFPGSSLWSILSEMSTSC
52	>NP_998368.1	[Danio rerio]	MGFLRSVAAVLLLAVFSHAAVVTENGLPIQWRKAPSDLSHLPISNTGVQVNPWVYSQRMTMLKMVINATNAYMSSMGPGEQENPLWSLPLQLGWKLKSGRLADPTPDSSSTCGSEASDPVCISPLSFFGCVNYYLSVLPFLAAVETGVVSSGGHQMLIQVPAEVAQDYCSSYSDCSTKHPNTMAKWHLFFQSLRHVSQSKDSDFNKKDSILGLMWAAEEESIQTASGACTERQKLYSSPEVSFQQSSVNLGAFISAAHYHASIERAGKFMSHLPSRVLQEADSPPNIADLSTEENHALYMLSWMNSINQLLGGSLVDLWRKAMCSAQAREKGQAFLDDLILDPKFPGSSLWSIICVMSTSC
53	>XP_003971659.1	[Takifugu rubripes]	MLRSVLLSLLLSCSVSLGSSAVILDNGAPILWAQTFSQLSELPMLNGTVTPNPWNYLHRMSLIRLTIAATDTNMGFIGSSGTASPLWGLPLQLAWMLTSGRLADPTGASTCGVQTGDPMCISTQSWWGCVNYFSSVLPFLSAVQQGFMGAEVQVQLLLPEGEDFCTTYADCAARFPDAMSKWDAFYQGLKALVDSPLPEGVKKDTLLGLYWAAQMATSAGSSACSTRQRHYSSAETSFANSWVSTAEYVAAAHFQSSLENSAMFIKNLPGRVLKSDDRAPNIADLSQEENHTLSIFSWMSTINNILGGSLVRMWKSAMCSVTTREKGREMLGQLLLNPSFATSSLLTIITETSRSC
54	>XP_015213979.1	[Lepisosteus oculatus]	MMKINLSVTLSLLYFICIHAEKSDEPLSYPSLWDKVPGQLDELAKDGKIAINPWCYMHRMSLYKVLLSVTDKYMTTIGLNGTDNPLWGFPAQLGWKFRTGRLNDPTTVSLLCDHCSGGDSCISPKSWWSCVNYYVSVIPFLAAEDEGFFQQSLPIEILQPSEMAEDFCYTVSGCQSQVPELMSKWETFFQGLKNLSLSDVPDPGDEDKILELMWEAQKLSVSTAASKFAERIKQYSEPEVSFSRSWSNAVNYVAATHFRSGLRKTNHFQAPMPRRVLKEGDKPPNIADLSAEENHALYMFSWMDSMNRLIGGTLVNTWNKAMCSEKAREKGEQLLQDLVMNPQFAVSGLLSILIEMSSNC
55	>XP_007897502.1	[Callorhinchus milii]	MELKDKLEVVGDYPPLWHNISESLDGFVSHHNKTLINPWNYLDRMGMYKVLLTVTAESMENLGPDNTGNLLWGLPLQHGWQLETGRLADLSGTSSCGYQSGDPLCISTKSWWSCMNYYLSTIPFLGAVDAGFFEEWPFEIEIQSPEEHVDDFCYGTADCHTFIPEVMIKWRTVFEFLRTKKSSIYKVAPTLSPKEDIISYYLWTAHVASIEGALSKCSERLKYMSAPEARFGISWSNAVEFIAATHFLTNFKDTNIFQAYLPQRMLLASDEGPTIPDLSEEENRVLVTLNLLNEVNTITDGRLLQMWKRSMCSETGRAEGRYLLENMILNPDLVSSGILKIILEFLKNSDCVIPDA
56	>XP_020372936.1	[Rhincodon typus]	MAWLIPVCKASAIAFLSALLIHCSNANGQDSVRETVNYPPLWDNVPDSLDSFVTIHNKTLINPWNYQERMGMYKILLNVTAKYMESFGPRNTGNVLWGLPLQHGWQFNTGRLADPSNGTSCGQKTVDPMCISPTSWWSCMNYYLATIPFLGAVEAGFFDEWPFEIEILPPEEHMDDFCYNAKDCHTLIPETMAKWTNFFQQQNQRKPTYWMTQEDIGEGCQRLTYISAPEAQFGVSWGSAVEFIAAAHFPTNFNQTNVFQVYLPQRMLLAHDKAPFIPDLSKEENWVLVALNILYEGNKMTDGWLLKFWKRAMCSERGREEGRNLLENIISNPDLILPGICKLLLEFIKNHNCSITDA
57	>XP_014350503.1	[Latimeria chalumnae]	MMKLKPIGLYEKLSFSDLENVTEALKMNETVNMDQLYEEFCTSRDVIETSRKNISKSVSEKYFAILNNKTVINPWSYRERMGMYKILLNVTAQSMAMFGIHNTGNVLWGLPLQHGWQFQTGLLDVPEWQHQDTLEWIIMENTTSWFKIKSHQSMLRLKYFSSAEGQFGVNWANAVEFIAATHFPTNFKETNQFQSFLPQRMLVEGDKAPYIPDMSAGENRVLLVLDWINKGNKIT
58	>XP_006815645.1	[Saccoglossus kowalevskii]	MDHSTLKFVSFFCLLYIVKSVESYAGIQACDSGRESCYLKVSETTHACESASPFWDQVPVRITDYDVINGTVTVDPWNYLQRMGLYKILLKSTEKYMRDFGPRNLGNILWGLPLQFGWQFSTRRLDDPFNLQSDQEDKFYVSHNSYWASMNYYLSVIPFLGAVEAGVIDLEGLQLKLLKPSGRADQYCNSIASCRELIPETFQKWTEFYQHMIHITCREGHCTPMDAAQLDYLLYYMWDAHQATIEPAYEISADLLSGYPLAEQKFGRGWAHFVEYLAALRFITNCTYTHFFEEMSLPKRLLRDGDHPPFIRDLTVYENQALTMMNVLFFVDSYTVKSDPSGPVVAGIDTNITISFYIYGEKIVNRSLHTHVDQAYFDFPPGFIPIFDVPRGKVDVYSI…
