# Supplementary material for: Evolutionary and Molecular Characterization of liver-enriched gene 1
Source: Sci Rep. 2020 Mar 6;10:4262. doi: 10.1038/s41598-020-61208-7 (PMC7060313; doi:10.1038/s41598-020-61208-7)
Supplement: Supplementary file 6 — Supplementary spreadsheet 4. [file 41598_2020_61208_MOESM6_ESM.csv]

	V1	V2	V3
1	>NM_001010905.3	Homo sapiens	AGCTCTGGCACAATGGCTTTTCTTCCTTCCTGGGTTTGTGTACTAGTTGGTTCCTTTTCTGCTTCCTTAGCAGGGACTTCCAATCTCTCAGAGACAGAGCCCCCTCTGTGGAAGGAGAGTCCTGGTCAGCTCAGTGACTACAGGGTGGAGAACAGCATGTACATTATTAATCCCTGGGTATACCTTGAGAGAATGGGGATGTATAAAATCATATTGAATCAGACAGCCAGGTATTTTGCAAAATTTGCACCAGATAATGAACAGAATATTTTATGGGGGTTGCCTCTGCAGTATGGCTGGCAATATAGGACAGGCAGATTAGCTGATCCAACCCGAAGGACAAACTGTGGCTATGAATCTGGAGATCATATGTGCATCTCTGTGGACAGTTGGTGGGCT…
2	>ENST00000403830.2	pseudogene human leg1	GCAGATTAGCTGGTCTCACCCAAACGACAGATGGTGGCCATGACTCTGGGGATCATCTGTGCATCTCCATGAACAGTTGGGGGACTGACTTTAATTATTATCTTTCTGCTGTATCTTGCTGTGATCGACTCTGGCATAATGGGGATATCATCAGACAATGTCGTCCTTCTACCACCATCTAAGGATCAGATGAATTTTTGTTATAATGTTTCTAGCTGTAATTCATCCTTTCCAGAAACAATACAAATGTGCATGTAAAGTCACCATCTAGTAGCTCTGATGACCTGTTGAAGTACTTAGGGACTGCACATGTCTCAACCCTGAAGGCTGCTCATAAAATTTTTCACAATAG
3	>NM_001194318.2	Macaca mulatta	GGCACAATGGCTTTTCTTCCTTCCTGGGTTTGTGTACTAGTTGGTTACTTTTCTGCTGCTTTAGCAGGGACTTCCAATCTCTCAGATATAGAGCCCCCTCTGTGGAAGGAGAGTCCTGGTCAGCTCAGTGACTACAGGGTGGAGAACAGCGTGTACATTATTAATCCGTGGGTATACCTTGAGAGAATGGGGATGTATAAAATCCTGTTGAACCAGACGGCCAGGTATTTTGCAAAATTTGCACCAGAAAATGAACAAAATATTTTATGGGGATTGCCTCTGCAGTATGGCTGGCAATATAAGACAGGCCGATTAGCTGATCCAACCCGACAGACAAACTGTGGCTATGAATCTGGAGATCACATGTGCGTCTCTGTGGACAGTTGGTGGGCTGATTTG…
4	>XM_012736542.1	Microcebus murinus leg1b	ATGGCTTTCAATCCTTCCTGGGCCTGTGTAATAGTTGGTTGTGTTTCTGCTTCTTTAGGAGGAGCATCAGATATTTCAGACAAGTATCCCCCTCTGTGGAAAGAGAGCCCTGGTCAGTTCAGTGACTACAGTGTAGAAAATGGAAAGTACATCATTAACCCCTGGAATTACATTGAGAGAATGGGGATGTATAAAATCCTATTGAATCAGACAGCCAGATATTTTGAAAAATTTGCTCCAGAAAATGAACAAAATATTTTGTGGGGATTGCCTATGCATCATGGATGGCAATATCATACAGGCAGATTAGCTGACCCCACCCAAAGGACAGAGTGTGGCCATGACTCAGGGGATCACCTGTGCATCTCTGTGGACAGTTTGTGGGGTGACCTTAATTAT…
5	>XM_012736541.1	Microcebus murinus leg1a	ATGGCTTTCCTTCCTTGCTGGGTTCATATACTAGTTTATTGCTTTTCTGCTTCTCTAGCATGGGCTTCCATTCTCTCAGATATGGAGCCCCCTCTGTGGAAGGAGAGTCCTGGTCAGTTCAGTGACTACAGGGTGGAGAATGGGGTGTACATTGTTGACCCATGGGTATTCCCTGAGAGAATGGGGCTGTATAAAATCTTATTGAACCAGACAGCCAGGTATTTTGAAAAATTCTCACCAGGAAATGAACAAAATATTTTATGGGGATTGCCTCTGCAGCATGGCTGGCAATATAGTTCAGGCAGGTTAGCTGATCCAACCCATACGACAAGCTGTGGCTATGCATCTGGAGATAAACTGTGCCTCTCTGTGGATAGTTGGTGGGCTGATTTAAATTAT…
6	>XM_017589871.1	Rattus norvegicus	GGAGGAGGAGAAGGAGGTGGCAGAGGAGGAGGTTGGCTATTATTTATCTACACTGTCCACCCTTGATATTTCATAGATAGGGCCCTAGGCTCTGCCAGAGGTGAACACTCATGGGTAATAACATTATATCAAAAAACAAGAGCATGAGTGGGTTGTTTGTATCTAGGGTATATTTTTCTTACAATAGTGTTGTGACACTTCTATCTCTTTGGCTTACAGCCACTCAACACAGCACTTAATCTGCCAGTTATTCTGTACACAAGGGTTTTTTGTCCATTATTCTTTTTACCCCCCCTAATTTTATTATTTGCTTATTCATTTTACATCCTGCTCACTGCCCCCTCCAGGTCACCTCCAGCCACAATCCTTCCCACACACCCTCCTCCTCTGAGTGGTGGT…
7	>XM_017590542.1	Rattus norvegicus	TCTCAGAGGCAACATGGAAACTGTAAACTTCTGCTGGTTCAGCTCAGTCAACAGGGATTTTTCAGATGACTCTCTGACTGCTTCCCAACTCCTAAAGCCTCTGGATGCAGGTAGATTTTCAGACTCTTCCAATATGTCTGTGAGTGCTTATAATTCTCAACCTCCAAAGTTGTTATCATCAGGAAGTGGCTGGTTTGACATCAACTTCTTTGTGCTCGCTATGAATGCCTTTGCTTCAGTTGACACAGGTGTTTTGGAGAATTTAGGACATCAGATAGCTCTTGTATCTCCAGGCAAAAAGATTCCTGACTTCTGTTACTCTCTTGAAGAATGCAATTTCACATACCCACAAGCATTGGAGGCAGCCAAAACTCTGTATAAGTACCTGCAGTCCAGGAA…
8	>XM_017590415.1	Rattus norvegicus	ATGGAAACTGTAAACTTCTGCTGGTTCAGCTCAGTCAACAGGGATTTTTCAGATGACTCTCTGACTGCTTTCCAACTCCTAAAGCCTCTGGATGCAGGTAGATTTTTAGACCCTTCCAATATTTCTGTGAGTGCTTATAATTCTCAACTTTCTCCGTGGCTATCACCAAACAGTGGCTGGTTAGGCTTTAGTGCACATGTGGTTGCTATGAATTTCTTGGCTGCAGGTGACTCAAAAGTACTGGAGGATTTAGGAAATAAGATAGCTTTTGTATCTCCAGGGGGGGAAAGGCCTAACTTCTGTTACTCCATTGAAGAATGCAATTTAACAGACGCTTATGCTTTGCGGGCAGCCAAAACTCTATATAAGTACCTGCAGTCCAGAAAGCCAGCATCCACG…
9	>NM_026336.3	Mus musculus	CCCAGTTTGGCACCATGGCTGTCCTGGCTTCCTGGGTCTGGGTACTGGCTGGCTGCTTCTGTGCAGCTGTAGCAGAGGTTTCTGATAGCTCAGATCCATATCCTCCTTTATGGGAAGACAGCCCTGAGCAGTTGAGTGACTACATGATGGAGGATGGGAACTACATAATTAATCCTTGGGTATACACTGACAGAATGGGGATGTACAGAATCTTACTGGAAGAGACAGCTATGTATTTTGCAAAATATGGTCCAGAAAATGAACAAAATCTTCTTTGGGGATTGCCTCTGCAGTTTGGCTGGCAGTATCAATCAGGTAGATTAGCTGATCCCACTGGAATGACAGACTGTGGCAATGAACTTAATGAGAGTCTGTGTGTCTCTGTGGACAGTTGGTGGG…
10	>ENSMUST00000213962.1	pseudogene mouse leg1	CATGGCAGTCCTGGCTTCCTGGGTCTGGGAACTGGCTGGCTGCTTCTCTACAGCAGTAGCAGAGGTTTCTAATATCTTAGCTCCATATCCTACTTTATGGGAAGACAGCCCTGAGCAGTTGAGTGTCTAAAGGATGGAGCATGGGAAGTACATAGCTAATCCGTGGGTACTCAATGATAGAATGGGGGATGTACAGAATCTTACTGAAATAGACATATATTTTGTAATATATGATCCAGAAAATAGCCAAAATCTTCTGTGGGGATTGCCTCTGCAGTTTGGATGGTGGTATCAAACAAATTAGCTGATCCCACTGGACAGACTATGGCAATGAACTGAAGAGAGTCTGTTTCTCCGTGGACACTTGGTGGATATAAATTATTATCTGAGTGTGATACC…
11	>XM_023651046.1	Equus caballus leg1b	TCTTGGACCTCTGTAATAGTTGGTTGTATTTCTGCTTCCTTAGCTGGAATATTCAATAACTCAGATTTATATCCCTGTCTGTGGAAAGAGAGTTCTGAAACGTCCAATATCTCAGATGCATATCCCCCTCTGTGGAAAGAGAGTCCTGGTGAGTTCAGTGACTACAAGGTAGAAAATGGAAAGTATGTTATTAATGTCTGGCATTACCTTGAGAGAATGGGGACATATAAAATCCTATTGAACAAGACAGCCAAGTATTTTGAAAAATTTGCACCCGAAAATGAACAAAATATTTTATGGGGATTGCCTGTACATCATGGATGGCAATATTATACAGGCAGGTTAGCTGATCCCACCCAAAGGACTGGCTGCGGCCATGAATCTGGGGATCATCTGTGC…
12	>ENSECAT00000000579.1	Equus caballus leg1a	ATGGGTTTCCTTCCTCCTTGGGCCTGTGTACTAGTTGGTTGCTTTTCTGTTTCTTTAGCAGGAGACTCCAGTCTCTCAGACCTGTATCCCCCTCTGTGGGAGGAGAGTCCTGGTCAGTTCAGTGACTACAGGGTGGAGAATGGAAAAACAATAAATAAGTTTTGGATAAAAGCTAAAAGTGCAAAACAAGGGACAGAAGTAGTGGTTCTCAGCCAAAATGCAAAATATTATGCCTTTAACGGAAAAGACATATTCTACCTTGTGTGGATATCAAGATTAGTACACAATTTCAGGCATAGAAGGGACAGATTAGCTGATCCCAGCAAAAGGACGGACTGTGGCTATGAATCTGGAGATCGTTTGTGCATCTCTGTGGATAGTTGGTGGGCTGATATAAAT…
13	>ENSECAT00000030808.1	pseudogene [Equus caballus]	ATTAGTGGGGACATAGCAGAATATCCAGTACACAATAACAAAACCATCATTGATCCCTGGAAGTACCTGGATCGACTGCACATGTTAAAGATTCTCATAAGACAGTCAAACAAATACTTTGCTTGGTATGGAGAAAACAATAGAGGCAATGTGCTGTGGATACACCCCATATTTTATGGAAAGTTATATAAGACGGATCGATTTTCAGAACCCCTCAATAGTTCAGTCTGTGCTTATGAGGCTGGTGCCCCTGGCTGCATATCCATCAACAGTGGCTGGGGAGGCATTAATTTCTATGTGACTGTTATACCTTTCCTTGCTGCAGTTGAATCTGGGTTTTTGAAGAACTTACCACATGAGGTAGAATTTGTATCTTGAGAGGAACACAGGTCTAACTTC…
14	>XM_002690057.5	Bos Taurus	CTGCACTTTCCAATAAAAGCCCTGCCATAATCTCAACCCCCCAGCTCCAGCATGCTGTCTCTCCTTGCTCCTTCGGCCTGTGTGCTGGTTGGTTGCATGTTTGTTTCTTCAGCAGAAGTTTTTAGTCTCTCAGATCAGTATCTCCCACTGTGGAATGAGACTCCAGGTCAGTTCAGTGACTACAGTGTGGAGAATGGAAAGTACATTATTGATCCCTGGGTATACCCTAAGAGAATGGGCATGTATAAAATCCTCCTGAACAAGACAGCCAATTATTTTGAAAAATTCGCACCAGATAATGAACAAAATTTTTTATGGGGATTACCTTTGCAGCATGGCTGGCAATATAAAACAGGCAGATTGGTTGATCCCACCCGAATGACAGACTGTGGCTATGAA…
15	>XM_010808539.3	Bos Taurus	CTTATGCTTAAGTACAACAGGCAGTGAGAGGATGTGGTCTTCTTTGGTGATCCCCATTTTTCTCTTCCTGAGCTTTTCTTCTGTGGGATTGGCCCCAGATCCAGGGTCAACCACCCATGAAAATGACAACTACCCACCTTTTTGGGACCAAATTGATGGAGACATAGCAGAATTTCCAGTGCAGAATAACAAGATAATTGTTGATCCCTGGAAATATATGGATCGACTAAGAATATTTAAGATCCTTATAACAGAATCAAACAAATATTTTGCTTCATTTGGAAAAAACAATACAGGCAATGTGTTTTGGGCATTGACTTTATTATACGGAAGGCTATTTAAAACAGATAGATTTGCAGAGCCTCCCAATAGTTCGCGCTGTGCTTATGAGTCTGGAAT…
16	>XM_027972322.1	Ovis aries	CAGACCCCAGCTCCAGCATGCCGTCTCTTCTTGCTCCTTGGGCCTGTGTGCTCGCTGGTTGCATTTTTGTTTCTTCAGCAGAAGTTTTCAGTCTCTCAGATCAGTATCCCCCACTGTGGAATGAGAGTCCTGGTCAGTTCAGTGACTACAGTATGGAGAATGGAAAGTACATTATTGATCCCTGGGTATACCCTAAGAGAATGGGCATGTACAAAATCCTCCTGAACAAGACAGCCAGTTATTTTGAAAAATTCGCACCAGATAACGAACAAAATTTTTTATGGGGATTACCTTTGCAGCATAGCTGGCAGTTTATAACAGGCAGATTGGTTGATCCCACCCGAACGACAGACTGTGGCTATGAATCTGGAGATCATTTGTGCATCTCTGTAGACAGTT…
17	>XM_027972720.1	Ovis aries	ACTACTATGTGCTTATTATGTATTTCCTTGCTGCAATTGAATCTGAGTTTTTGGGAAATTTGCCATATGAGGTAGAGTTACTATCTCGAAAGGAGTACAGATCTAACTTCTGTTATTCAGTTGAGGAATGTCGTGCAGCCTATCCACAAGCTATGGATATAGCCAACAGGTTTTATAAGTATCTACAATCCAGAAAGATAGTTTCCACTACCAGCGGTATTCCTCAGTATGACACAGATGAGGACACAGCGATCTTTAAGATGTGGGCAGCCCATCAAGCTGCCGTTGATGTGGCAAAACCGAAGTTCAGGGATGTCTCATTCTATTCTTCTGAAACTGAACGAGACTTCACCATGGACTTTCTACTGACCATAGAATTTGTTGAGGCAGTGTTATATC…
18	>XM_021074892.1	Sus scrofa	CATCATGACTTTTCATCTTCCCTGGGCCTGTGTAATAATTGGCTGTATTTTTGTTTCTTTAGGAAGAGCATCCAACACCCCAGATGTGTATCCCCCTCTGTGGAAAGAGAGTCCTGGTCAGTTCAGTGACTACAAGGTAGAAGATGGAAAGTACATCATTAATATCTGGCATTACCTTGAGAGACTGGGGACATATAAAATCCTACTGAACAAGACAGCCAAGTATTTTGAAAAATTTGCACCAGAAAATGAACAAAATATTTTATGGGGATTGCCTGTACATCATGGATGGCAATATCGTACAGGCAGATTAGCTGATCCCACCCAAAGGACAAACTGTGGCCATGAATCTGGAGATTATCTTTGTATCTCTGTGGATAGTTGGTGGGCTGACGTAAA…
19	>XM_003121211.1	Sus scrofa	ATGGCTTTCCTTCCTCCTTGGGCCTCTGCACTAGTTGGCTGCATTTCTGTTTCTTTAGCAGGAGCTTTCAATCTCTCAGATCTGCATCCCCCGCTGTGGAATAAGAGCCCTGGTCAGTTCAGTGATTACAGGGTGGAGAATGGAAAGTACATTATTGATCCCTGGGTATATCCTAAGAGAATGGGGATGTATAAAATCCTCTTGAACAAAACAGCCAGTTATTTTGAAAAATTTGCACCAGATAATGAATTAAATCTTTTTTGGGGATTGCCTTTGCAGCATGGCTGGCAATATACTACAGGCAGATTAGTTGATCCCAGCCAAAGGACAGACTGTGGCTATGAATCTGGAGATCATTTGTGTATCTCTGTGGACAGCTGGTGGGCTGATATGAATTAC…
20	>XM_021084485.1	Sus scrofa	ATGTACCAAGTTTCAAATGGCATCGGCTTCTATGTGCTTGCTACATACTTCCTTGCTGCAATTGAATCTAAGTTTTTGAGAGCTATACCTTATGAAATAGAGTTAATTCCTCAAGAGGAATACAGATCTAAGTTCTGTTACTCAGTTGCGGAATGTCGGGCATCCTATCCACGAGCTATGGATAGAGGCAATGATTTTTTCAAGTATTTGCTGTCCAGAGTGGTGGTTTCCTCTGTTGGAGGTATTCCTAAGTACAACGTAGATGAGGACACAGTGATTCGTTATATGTGGGATGTCCATCAAGCAGCCGTTGATGTTGGAAAATCACAGCTCAGTGATGTATCATTCTATTCTTCTGAAACTGAACGAGACTTCTTCATGGACTTTCTACTTGCAGTA…
21	>XM_022419900.1	Canis lupus familiaris	TCTCAATCCCCAGCTTTGACACAATGGCTTTCCTTCTTCCTTGGACCTGTGTACTACTTGGTTGCTTTTCTGTTTCTTTAGCAGGAGCATCTAATTTCTCAGATCTGTATCCCCCGCTGTGGAAGAAAAGTGCTAGTCAGTTCAGTGACTACAGGGTAAAGAATGGAAAGTACATTATTGATCCCTGGGTATATCCTGAGAGAATGGGGATGTACAAAATCCTAGTGAACAAGACAGCAAGTTATTTTGAAAACATTCTATTAGACAATGAACAAAACATTTTATGGGGGTTACCTCTCCAGAATGGCTGGCAATACAAAACAGGAAGATTAGCTGATCCCAGAAGAAGGACCGACTGTGGCTATGACTCTGATCCTCTGTGCGTCTCTGTGGACAGTT…
22	>XM_022426280.1	Canis lupus familiaris	TCCTCCACTTCCCAATAGACATCTTGCCATAATCTCAATCTCCAGGCTAAACACCATGGCTTTCAATATTTTCTGGGCCTGTGTAATAATTGGTTGTATTTTTGCTTCCATAGCAAAAGCATCTAATATCTCAGATGTGTATCCCCCTCTGTGGAAGGAGAGTCCTGGTCAGTTCAGTGACTACAAGATAGAAAATGGAAAGTATATCATCAACTTCTGGCATTACCCTGAGAGACTGGGGACGTATAAAATCCTACTGAACAAGACAGCCAAGTATTTTGCAAAATTTTCACCAGAAAATGAACAAAATATTTTATGGGGACTGCCTGTACATCATGGATGGCAATATCATACAGGCAGATTAGCTGATCCTACCCAACATACAGACTGTGGCCATAA…
23	>XM_019831180.1	Felis catus	GTCATAATCTCAATCTCTGGGCTAAACACCATGGCTTTCGATCTTTCCTGGCCTTATCTAATCGTTGGTTGTATTTTTGCTTCTTTAGCAAGAGCATCCAATATCTCAGATGTATATCCCCCTCTGTGGAAGGAGAGTCCTGGTCAGTTCAGTGACTATAAGATAGAAAATGGAAAGTATATCATTAACTTCTGGCATTATCCTGAGAGATTGGGGACGTACAAAATCCTACTGAACAAGACAGCCAAATATTTTGCAAAATTTTCACCAGAAAATGAACAAAATATTTTATGGGGATTGCCTGTACATCATGGATGGCAATATCAGACAGGCAGATTAGCTGATCCCACGGAAAGTACGGACTGTGGCCGTAAATCTGGGGATCATCTGTGCATCTCT…
24	>XM_003986539.2	Felis catus	ATGGCTTTCCTTCCTCCTTGGGCCGGGGTACTAGTTTATTTCTTTTGTGTTTCTTTAGCAGGATCTGACTTCTCAGATCTGTATCCCCCGCTGTGGTTGAAGAGTCCTGGTCAGTTCAGTGACTACAGGGTAGAGAATGGAAAGTACATTATCGATCCCTGGGTATACTCTGAGAGAATGGGGATGTATAAAATCCTAGTGAACAAGACAGCCAGTTATTTTGAAAACTTTGTACCAGACAATGAACAAAATATTTTATGGGGATTACCTCTCCAGAATGGCTGGCAATTTAGAACAGGAAGATTAGCTGATCCCAGACGAAGGAAAGACTGTGGCTATGAATCTGGAGATCTTTTGTGTATCTCTGTGGACAGTTGGTGGGCTGATATGAATTACTTT…
25	>XM_002714721.3	Oryctolagus cuniculus	CAATAAAAGCCATGCCACAACTCCTCAGCCTTGCCGCGATGGGTTTTCTTCCTTTCTGCTGTTGTGTACTAGTTTTTTGCTTTACTGCTTCTTTAGCAGAAGCTTCTGATCTCCCAGATCTGTATCCTCCACTATGGGAAACGAGTCCTGGTCAGTTCAGTGATTTCAAGGTAGAGAACAACGTGCACATTATTAATCCCTGGGTTTATCCTGAGAGGATGGGGATGTATAAAATCCTACTGAAGCAGACAGCAAGGTATTTTGAGAAATTTGGACCAGAAAATGAACAAAATATTTTATGGGGATTGCCTCTGCAGTATGGCTGGCAATATTCTACAGGCCGACTAGCTGATCCCAGCAGACAGACACTCTGTGGCCATGAATCTGGAGATCCTTTGT…
26	>XM_008263479.2	Oryctolagus cuniculus	CTCCTCTTCCCAATAAAATCTGTTCAGAATCTGAATCTCCAGCTTATGTACCATGGCTTTCCATCTGTCCTGGGTTTGTGTCATACTTTGTTGTGTTTTTGCTTCTTTAGCTGGAGTATCCAATGTTTCTAATGATTACCCTCCTTTGTGGAGTAAAACCCCTAGTCAGTTTAGTGACTACAGTGTAGAAAATGGAAAATACATCATTAATCCATGGAATTACCTTGAGAGAATGGGTATGTATAAAATCCTGTTGCATCAAACTGCCAAATACTTTGAGAAATTTGCTCCAGGAAATGGACAAAACATTTTATGGGGATTGCCTCTACAGCATGGATGGCAATATCAAACAGGCAGATTAGCCGACCCCACCCAAAAGACAGACTGTGGCCTTGACTC…
27	>XM_002714720.1	Oryctolagus cuniculus	ATGGCTTTCCTTTCTTTCTGGGGTCAGGTACTAGTTGGTTGCTTTACTGCTTCTTTAGCAAGAGCTTCCAATCTCTCGGATCTGTATCCTCCTCTCTGGGAGGAGAGTCCTGGTCAGTTCAGTGACTTCCATGTGGAGAACAATATGTACATTATTGATGCCTGGGTATACCATGAGAGAATGGGCATGTATAAAATCCTACTGAACCAGACGGCCAGGTATTTTTCAAAATTTGGATCAGAGAATGAACAAAATATTTTATGGGGATTGTGTTTGCAGCATGGCTGGCAATATAGTACAGGTAGACTAGCTGATCCCAGCCGACGCACACACTGTGGCTATGCATCTGGAGATCATTTGTGCATTTCTGTGGACAGCTGGTGGGCTGATGTGAATTAT…
28	>XM_017344852.1	Oryctolagus cuniculus	ATGTTCCTGAGAAGGAATAACCAGAGAGATACAACTGAAAACAACACTGCTGTAGAAGCTAAGGAGGTAGCAAATTTCAGAAAAAAGAATGATTTGCAGATCTTAGATGCTTCAGATATTCCAAGTTTTATAGGTCTACAAAAGCATCCCTTGGGTTTGGTCATTAAGACGTTGTTAGTGATAGTGAGGAGCCTCTTTTCTGTTGGTTGTGCCAAAGATCCGGTGTCCACCACAGATGTCCCCTTTCTTTGGGACCAGATTAGTGGGAGCATAACAGAATTTCCAGTACAGAACAACAAAATAATCATTGATATCTGGAAGTATATTGATCGCCTGAAAATGTATAAGATTCTTATGAGAGAATCAGACAAATATTTTGCTCAGTTTGGAAAAAACAAT…
29	>XM_017344875.1	Oryctolagus cuniculus	CGCGGTTGACGTTGCAAAGCCGAAGTTCAATGACATATCAGAATATTCTTCTGCAACTGAAAGAGACTTCACCATGGATTTTCTAACTGTCGCTGAATTTTGTGAGGCAGCAGAATATCGCCCATACTTTGGAAGTACAGTGGAAATACTACTAGGGTTCCCACATAGGCCACTCACAGACCAAGATGCAAACATTCTCGCCCCTGACTTCAATTTATACGAAAAAGCACATTTGACTTCAATAAGAACACTTTCAAGAGTAAATAAAATGACAGGTGGCTTGTTATTAACATTGTGGAAGAAGCTCATGAGTTTATCAAAGGTGAATAAGGCCTTTGGACGGTTCCTGATTAAAAGGCTACTCTTAATACCCAATTTTTAGTACCCTAATTTTTTGTT…
30	>XM_011358797.1	Pteropus vampyrus	ATGGCTTTCCTTCCTCTTTGGGTCTTTGTACTGGCAGGCTGCTTTTCTGTTTCTTTAGCAGAAGCATCCAATCTCTCAGACTTGTATCCCCCTCTGTGGGAGGAGAGTCCTAGCCAGTTCAGTGACTACAGGGTGGAGAATGGAAAGCACATTATTAATCCTTGGGTATATCCTGAGAGAATAGGGGCATATAGAATCCTACTGAACAAGACAGCCAGTTATTTTGAAAAATTTGCACCAGAAAATGAACTAAATCTATTATGGGGATTGCCTCTGCAGCACGGCTGGCAATATAGTTCAGGCAGATTAGCTGATCCCAGCCAGAGCACAGACTGTGGCTACGAATCTGGAGATCATTTGTGCATCTCTGTGGACAGCTGGTGGGCTGACCTAAATTAC…
31	>XM_014461106.1	Myotis lucifugus	TTTTGTTACCATGACTTTCCATCTTTCTTGGGTCTCTGTAATAGTTGGTTGTATATCTGCTCCTTCGGTTGGAACAACCAATAACTCAGATTTACGCCCCCCTCTGTGGAAAGAGATCCCAGTAGTATCCAGTCTCTCAGATGCATATCCCCCTCTGTGGAAAGATTGTCCTGATAAGCTTAGTGATTACAAGATAGAAAATGGAAAGTACATCATTAATTTCTGGCATTACCTTGAAAGACAAGGAGCATATAAAATCCTATTGAATGAAACAGCCAAGTATTTTGAAAAATTTGCACCAGAAAATGAACAAAATATTTTGTGGGGATTACCTATACATCATGGGTGGCAATATCATACAGGCAGATTAGCTGACCCCACCCAAAGAACAGACTGCGG…
32	>XM_014461091.1	Myotis lucifugus	ACCAGTGAGAAGATGTGGTCTTCTTTGATTACCCCCACTTTTCTATTCCTGAGTTTTTTTTCTGTGGAATTGGCCCCAAATCCAGGGTCAGCCACAGATGAAAATGACAGCTACCCCCCTTTTTGGGACCAGATTAATGGGGACATAGCAGAATTTCCAGTACAGAATAACAAAACAATCATTGATCCCTGGAAATATATTGATCGATTAAAAATGTATAAAATCCTTATTGAAAAATCAAACAGATATTTTGCTGGATTTGGAAAAAACAAAACAGACAATGTATTGTGGGCACTCACCTTATTTTATGGACAGCTATATGAAACAGATCGATTTTCAGAACCTCCCAACAGTTCAGTCTGTGCTTATGACGCTGGAGCTCCTGGCTGTGTATCTATC…
33	>XM_014461090.2	Myotis lucifugus	ACCAGTGAGAAGATGTGGTCTTCTTTGATTACCCCCACTTTTCTATTCCTGAGTTTTTTTTCTGTGGAATTGGCCCCAAATCCAGGGTCAGCCACAGATGAAAATGACAGCTACCCCCCTTTTTGGGACCAGATTAATGGGGACATAGCAGAATTTCCAGTACAGAATAACAAAACAATCATTGATCCCTGGAAATATATTGATCGATTAAAAATGTATAAAATCCTTATTGAAAAATCAAACAGATATTTTGCTGGATTTGGAAAAAACAAAACAGACAATGTATTGTGGGCACTCACCTTATATTATGGACAGCTATATGAAACAGATCGATTTTCAGAACCTCCCAACAGTTCAGTCTGTGCTTATGACGCTGGAGCTCCTGGCTGTGTATCTATC…
34	>XM_014461094.2	Myotis lucifugus	ATGGCTTTCCCTTCTCTTTGGGCCTGCTTACTAATTGGCTGCTTTTCTGTTTCATTAGCAGAAGCATACAATCTCTCAGATCTGTATCCTCCCCTATGGAAGGAGAGTCCTGGTCAGTTCAGTGACTACAGGGTGAAAAATGGAAAGTACATTATTAATCCCTGGGCATATCCTGAGAGATTGGGGATGTATAAAATTCTACTGAGCCAGACAGCCAGTTATTTTGAAAAATTTGCACCAGAAAATGAACAAAATATATTATGGGGACTGCCTCTACAGCATGGCTGGCAATATACTACAGGCAGATTAGCGGATCCCAGCCAGAGGACAGACTGTGGCTATGATTCTGGAGATCGTTTGTGCATCTCTGAGGACAGTTGGTGGGCTGACATGAATTAC…
35	>XM_003404026.2	Loxodonta Africana	TAAAAACACACAGTACATTCATCTAGGGGAGTGCTGGGCCTGCAAAAGCCATGAGCTGCATATTCCCACTTAGCTTATAATTCAGGTTCAAGGATAGGGGATCTGAACCAACCACAGCCTGTACACCACTCCTGAATTCCAGGGCCCCTCTCCTGAATGCAGCCACTGTTCCTATGACCAGTTCCACATAACCCTTGACCTGCTTAATGCAGGTGCAACTTGGCAGCTTAATTTCAGCTGTCCCGTGTGCCTCTTACCTACTACCCTGGGCTTCTATGCCTCTGTTGCTACATGGAACACCTGTAAGAATCTGCTTGGTACTCAAGTTTGTGCAACTTTTGCTACAGGAGACTTTCCAACTCTTGAGCCACACTTGGCGAGTGGATGAAGAGAGCGAAT…
36	>XM_003404028.1	Loxodonta africana	ATGGCTTTCTTTCCTTCCTGGGCCTGTGTGATAGTTGGTTGTATTTCTGCTTCTTTAGCAGTGACATCCAATCTCTCAGATCTGTATCCCCCTTTATGGGAGGAGAGTCCTGGTCAGTTCAGTGATTACAGAATGAAAGATGGACAGTACATTATCAACGCCTGGGTATATCCTGAGAGAATGGGGATGTATAAAATCCTATTGACGCAGACTGCCAGGTATTTTGAAAGATTTGCTCCAGAAAATGAGCAGAATGTTTTATGGGGATTGCCTCTGCAGCATGGCTGGCAATATAGTACAGGCAGATTAGCTGATCCCACCCATAGGACCAAGTGTGGCTATGAATCGGGAAATCATTTGTGCATCTCTGTGGACAGTTGGTGGGCTGATATAAATTAT…
37	>ENSLAFT00000008339.4	Loxodonta africana	ATGGCTTTCCTTCCTTCCTGGACCTGTGTGATAGTTGGCTGTCTTTCTGCTTCTTTAGCAGTAACATCCAATCTCTCGGATCTGTATCCCCCTTTATGGGAGGAGGGTCCCAGTCAGTTCAGTGATTACAGGATGAAAGATGGACAGTACATTATTAATGCCTGGGTATATCCTGAGAGAATGGGGATGTATAAAATCCTACTGACTCAGACAGCCAGGTATTTTGAAAGATTTGCTCCAGAAAATGAACAAAACACTTTATGGCGATTGCCTCTGCAGCATGGCTGGCAATGCAGTACTCTCTTTTTCATTACAATAGTCTTCCAATATATCCAGGGTACCCAATACAACAATAAAAAATGTCCTCTGACATTTTCTAGTGCTTGTGGTTTAAATTAT…
38	>NW_003573420.1:33566030-33566357 33572718-33572768 33573660-33574106	Loxodonta africana	ATGGCTTTCTATCTTTCCTGGGCCTGTGTGATACTTGGTTGTCTTTCTGCTTCTTCAGCAGGAACATCCAATCTCTCAGATGTATATCCACATCCGTGGAAGGAAAGTCCTGGTCAGTTCAGTGACTACAGGGTAGAGAATGAAAAATACGTTATTGATGACTGGGCATACCTTGAGAAACTGGGCATGTACAAAATCCTATTGAATAAGACAACCAGACATTTCACAAGATTTGCACCAGAAAATAAACAAAATATTTTATGGGGATCGCCTCTGCAGCATGGCTGGAAATACCATTCAGGTAAGAATGACTTTCTTCTCCATTGTAACTGTGGCTATAAATCTGGGGATCATCTGTGCATCTCTGTGGACAGCTGGTATACGGATCTTCATTATTAC…
39	>XM_004702218.1	Echinops telfairi	ATGGGCAGTGAGAAGATGGGGTCTTATTTGGTTATTCACACTTTTTTCTTCCTAACCTTCTTTTCTGAGGGATTGGCCCAAAGTTCAGGATCTCTCACAGATGACATTGACAAATATCTTCCACTTTGGGACCAGATTAAAGGGAGCATAACAGAGTTCCCAGTAGAGGATAACACAATAATCATCAATCCCTGGAAATATGTGGATCGACTGCAAATGTATAAGATTCTTATGGGAATCACAAATGAAAATGATAATGAAAATGTACTATGGGCGATCACCCTATTTTATGGAAGGCTCGCTACAACAGGTCGCTTCTCAGACCCGTCCAATAGCTCAAGCTCTTATGAGACTGAGGTCCCTGGCTGGATCTCCATCAACAGTGGCTGGGGAGGTATC…
40	>XM_008574010.1	Galeopterus variegatus	ATGGCTTTCCTTCCTTCCTGGGCTTGTGTAATAGTTGGTTGTTTTTTTGCTTCTTTAGCAGAAGCTTCCAATTTCTCAGATCTATATCCCCCTTTGTGGGAGGAGAGCCCTGGTCAGTTTGCTGACTACAGTGTGGAAAATGGAAAGTACATCATTAACCCCTGGAATTACCTTGAGAGAATGGGGATATATAAAATCTTATTGAACCAGACGGCTGGATATTTTGCAAAATTGGCACCAGAAAATGAACTAAATGTTTTATGGGGATTGCCTCTGCAGTATGGCTGGCAATATAGTTCAGGCAGATTAGCTGATCCCAGCCAAAAGACAAACTGTGGCTACAAACCTGGAGGTGATCTGTGCGTCTCTGTGGACAGTTGGTGGGCTGATATGAATTAT…
41	>NW_007727094.1:437986-437940 425156-424915 416363-416263 415301-415117 414410-414324 409695-409395	Galeopterus variegatus	ATGGCTTTCAATCCTTTCTGGGCCTGTGCAATAGTCGGTTGTGTTTCTGCTTCTTTAGCAAAAGCATCTAGTATCTTGGATGAGTATCTCCCTCTGTGGAAAGAGAGCCCTGGTCAGTTTAGTGACTACAAAGTGGAAAACGGACAGTACATCATTAACCCCTGGAATTACCGTGAGAGAATAGGGATGTATAAAATCCTGTTGAATTTTACAGGAAGAAACTTTGAAAAATTTTCTCCAGAAAATGAACAAAATATTTTATGGGGATTGCCTATACATCATGGATGGCAATATTATACAGGCAGATTAGCTGATCCCACCCAAAGGACAGACTGTGGCCGTGTATCTGGGGATCGTCTGTGCATCTCCGTGGACAGTTGGTGGGCCAACCTTAATTAT…
42	>XM_003770609.1	Sarcophilus harrisii	ATGTGGCAGGTGCAGCATAAGGACTGTAACAGATCAGCCACAGAGAAGATTGACTACCCCCACCACTGGGACCAGGTGCCTGGAAGCATAGAAGATCTCCAAGTCAAGGATGGCAAAATTATCATGGATCCTTATGACTACAGTGACAGATTGAGCATGTATAAAATGATAATAAACTCTTCAGAAAAATATTTCACTCAATTTGGAATAAATAATACTGGGAATGCATTCTGGGCACTCACCATATTTTATGGAAAACTCTATGAATCAGGAAGATATAATAATCCTTCAAATTATTTAGTCAATGGCCGTCCAGAAAAAGCCAACTTCATCTCAATCAGAAGTGGATGGAGTGGTATCAATTACTATGTGATCATTCCATTTTATCTTGCTGCCTTG…
43	>XM_003770610.3	Sarcophilus harrisii	ATGTTTTTGCTACCTTCCCTCCTGTGTGCCTTAGCTGGCTTTGTCTCTGCTTTTTTAGTAGAAACATCAACTCTAACAGATCTCTATCCTCCACTTTGGAAGGACTGTCCCAGCCAGTTCAGTGACTACAAGATAGAGAATGGGGTGTACACTATTGATCCATGGTTATATCCTGAAAGAATGGGGATGTACAAAATCTTAGTTACATTTACAGCTAAATATTTTGAAAGATTTGGACCAAATAATGAAAAAAACATTTTATGGGGACTGCCTTTGCAGTGTGGATGGCAATTTAAAACAGGAAGACTAACTGATCCCACCAATGTGACTGAGTGTGGCAGAGAAAATGGAGACCATATGTGCATTTCTGTGAACAGTTGGTGGGCTTGCTTGAACTAC…
44	>XM_029083462.1	Ornithorhynchus anatinus	ATGCTTCCACCGTATGTCCTGATCTTTGTGTGCGCTGGATTCCTTCCAGCTTCCATGGCAGAAAGCTCTGCTCAGTATCCCCCATTGTGGGACGTCACCCCCGGTCGGTTCCAGGACTACCCTTTTGAGGCAAACAGATTCATCATCAATCCCTGGAACTATTTGGAGAGAATGGGAATGTACAAGATCTTGCTAAGCCAGTCTGCTAAGTACTTCTCTGATCTGGGTCCAAATAATGAGGAAAACCTGCTCTGGGGGCTGCCTCTCCAACACGGCTGGCAGTTTCATACAGGGAGATTGGCTGACCCGACCAACGTCACTACCTGTGGCTATGAAGCTGGAGATCCCCTCTGCATATCCGAGGAAAGCTGGTGGGCTTGCATGAATTATCATCTTTGT…
45	>NM_001323776.1	Ornithorhynchus anatinus	GAGGAAGGAGCGTCTTTCACTTGCTGGCAGGGAGCCACCCCCACCCCGGGCCCTATAAATACGTCCGTCCTCCTCCGCTCACCCCCCAGCTCAAGCCCCCGGGGCCAGCCAGACTTGCTCTTCACCATGGCGCTCTCCCTCTGTGTGCTGTTCACTCTCGCTTCTGTCGTTTCAGGTCACGTGGCCCACCCGTCCCTGGGCCGGGGCGATGGTTTTCCCTTCCTGTGGGACAACGCGGCCTCCACCCTGGACCAACTCAATGGCACAGACACCACGATCATCCTGAACGGGTTCAACTATCTCGACAGGCTGTCCATGTTCAAGACGGTGTTAGAAGGAACCAGAAAATATTTTGACAGCTTTGCCCCCAACAATACTGCCAACATCTACTGGGGATTT…
46	>XM_419749.6	Gallus gallus	GATAAAAGCCCTGCAACCATGAAGATCTTGGTCACAATGATCCACACAATGTGGCCCTACTTTTCCATAAAGGCTCTTCTTATAGTAGTTGTTACTTTGAATACAGCAGCTGCCACAGCACAGAGTGACACAGATGCCAATGGAGGAGATATCTATCCCCCACTGTGGGGCTTTGCCCCTGAAAACCTTCTGGATTTCCCAGTTAAGGACAACAAAATTGTCATCAATCCTTGGAACTATCAAGAACGACTGGGAGTGTATAAGAGCTTGCTAAAGGCTTCAGCCAAATATTTTATGGACTTTGGATCCCAAAATTCTGGCAACATTCTCTGGGGATTACCACTGCAGCATGGGTGGCAATTTCGTACAGGTAGATTAGCAGATCCTACCAATGGGACT…
47	>XM_002190850.1	Taeniopygia guttata	ATGTGGCTCCACTTTGGCATATCTGCTCTTCTTGCAGCGACTGTTACCCTGAGTCCTGCAACTGCTATGGCACAGAGTGAAAAAAATGTCACTGGAGAAGATGTCTATCCCCCTCTGTGGTACCTGGCCCCTGAAAACCTGCTGGATTTCCCAGTAAAGGACAACAAAATTGTCATCAGTGCTTGGAGCTATCAGGATCGACTGGGAGTGTATAAGAGCTTGCTAAGTGCTTCAGCCAAATATTTTGATGCCTTTGGACCCCAAAACAGTGGCAATATTCTCTGGGGATTACCGGCGCAGCATGGGTGGCAATTTCGTACAGGTAGGTTAGCAGATCCTTCTGGTATGACTTCCTGTGGCTATGAAAATGGAGAGCTCCTGTGCCAATCTGTAAGAAGC…
48	>XM_013958908.1	Apteryx australis mantelli	ATGTGGGCATACTTTGGCATACATGCTCTCATTCTTGTAGCAATTGCTACCCTGAATTCAGAGACTGTCACAGCACAGAGAAGAAAAGATGCCATCAGAGACGATGTCTATCCCCCTCTGTGGGATTCTGCCCCTGAAAACCTGCTGGATTTCCCGGTAGAAGGCAACAAAATTGTCATCAATGCTTGGAACTACCAAGAGCGACTGGGAGTGTATAAGAATTTGCTGAACTCTTCAGCCAAATATTTTACTGCTTTTGGATCCCAAAATTTTGGAAATATTCTCTGGGGATTGCCATTGCAGCACGGGTGGCAATTTCATACAGGCAGATTAGCAGATCCTTCCGGTGTGACTTCCTGTGGCCATGAAGCTGGAGCCCTTCTGTGCATATCTGTAAGA…
49	>XM_019479689.1	Alligator mississippiensis	TCATCTCTGCCCACCCTTTGAGTTCTGTGGTAAAAGCTGGTGCCTCATTGGCAAGCTGTAAACACTTGTGTCACCTACCTGATGTGTGTGATCCTGGATATGCATGCTCCTCTCTTTGTGCTGCTGGCTGCCATTGCTCTTCAGCCAGCAGCTGTAGTATCACTAACTCATAAGGATGCCTTTCCCCCGCTCTGGCACCTTGCTCCTGGAAACATTAAGGATTATTCAATGAAAGACAACAAAATCATCATTGATGCCTGGAACTATGAAGAGAGACTGGGAATGTATAAGATCATGCTGAACCACTCAAGCAAATATTTCACTGCATTTGGACCAAATAATGTGGGCAACCTCCTGTGGGGTTTGCCCTTGCAGCATGGTTGGCAATACCATACAGGG…
50	>XM_005280219.3	Chrysemys picta bellii	ATTTTAAAAATCCTTTCTCCTCCCCCCATTTTTATCCCCATTTTGTTGGAGGAGAAGATTGTTATGGTAACAGGGCAGCAGCTTCATTTATTCCTGCTTCTTTCCTCTGTTGTTATTGAACATGTTCAAGTCACTCAGATACTGCCTGTTCAAGTCACACTGATACTGCACCAGAAATCCCTCAGCTCCCCATCTCTGCCCCAAAGGCAGCATTGGAACGGCAGAGGTATGAGCATCAGTGCCAATCTGACAGAGCCACGTCAGCTTCCTGGAAAAAGGGGCAGGGTGATCCATGATGACTGACTGTATAGGCAGCCTGAGCCACCATCCCTGCCCCTGCCTTCCCTGATGAAAGCTCATCCCTACTCTGAAAGCCCCAGATGCCTGTATAAGATGGTC…
51	>XM_016996731.1	Anolis carolinensis	GAGAATCACAAATATATTTGCATTTTAGTTGTCTCAGCATGTGAGACACGTACATCAGATACTTTCCATTCACATATTTATTATTGTTTTCCAAGAAGGAAAAAAATGATGAAAGGGAAGTATCGATGTATGTGTCATGTTCTGATTGGTCTGTACTTGTTTAAAATCAGCTCCTATGCTTGATGAGGCCCAGAAGCAACATCTTCCTGACCAACATGGGATATACTCTGCTCCTCATCCATGTTTTCCTTGCTATGACTGCTTTTAGTCTAGTGGTTGAAAAAAGGCAAACTGAGGAACATGAAGAGGACAGTGATGACTTCCCTCCGCTATGGAAGTCTGCACCTGGGAATTTAGAAGAATACTTCATACAGGACAACAGCCTTGCTGTCAATGCCT…
52	>XM_014070185.1	Thamnophis sirtalis	ATGACACTGCTGTCCAGCATGGGAGATACTTTTCTGAGAAAACGCTTCTGCTGTCTTACTCTTTTCCTCCTTGCCATGGAGGTTGCCAGTCCAGCTCATCTACAAACAGAATCCCAAGATTCTGAAGACATTTTCCCTCCACTCTGGCATTCAGTGCCTGAAAACTTTGAAGATTATCCCATCCAAAATCACAAGATTGTCATCAATGTCTGGAACTACTTAGAGAGAATGGGAATGTATAAGATCTTGCTCAAATCTTCAGCTAAATATTTCCGTGAACTTGGACCTAACAATCTCAACAATATCTTATGGGGATTGCCATTACAGCATGGCTGGCAGTACAGTTCAGGCAGATTAGCAGATCCTTTAAATACTACAGGCTGTGGCCATAAGGACGGA…
53	>XM_002940391.3	Xenopus tropicalis	ACTTATGGAGCTCTGTAGCATACAGCAAATGCTGACTGTTTGGAATAATATTTAAAGAGCTCAGTCAGTTAGATATTTCTGAGGGAAGTGACTGGGATTTATAGCAATCTATACATTAGTAAATATGCTTCTAGCGGTGTGCTTAGTGCTTTGTATAAATTATGCTGATTTTAAAGAGGTGGTTGGAGATGGGTTCCCACCTATGTGGAACTCTGTTCCAGACAACTTGGAATATTTCAGAGTTCAGAACTCCAAAGTCATCATAAATCCCTGGAATTATCGAGAAAGGATGGCAATGTATAAAATTTTACTAAACATCACAGCCCAATATCTGGATATGAAACAGCAAGACAACAAACAGAATATGCTGTGGGGTTTGCCTTTGCAACTTGGCTGGCA…
54	>XM_018262434.1	Xenopus laevis	ATGCTTCTAGCGGTGTGCTATGTACTTTGTTTAAATTACGCTGATTCTAAAGAGGTGGTTGGAGATGGGTTCCCACCTATGTGGAACTCTGTTCCAGAGAACTTGCAACATTTCAAAATTCAGAACTCCAAAGTCATCATAAATCCCTGGAATTACCGAGAAAGAATGGGAATGTATAAAATTTTACTAAACATCACAGCCCAGTATCTGGATATGAAACAGCCAGACAACAAACAGAATATGCTGTGGGGTTTGCCTTTGCAACTTGGCTGGCAATTTTCCACAGGACGGCTTGCAGAACCTTTGGCACTGAGTACTTCTGGACACAGAAATGAAAACCAAACACGCATTTCAGATAGAAGCTGGTGGGCATGTGTAAATTACTACTTGTCTGTCATC…
55	>NM_001124381.1	Oncorhynchus mykiss	GGTAGTCAGCATGCAGTGTGTCTGGACCCTCTCCCTGCTTCAGCTAGTAGCCCTGTGGGCCAACGCAGCAGTGCTCACTGAAAATGGCCTCCCCATCCTCTGGGACCAGGCACCCAGCCAGCTGTCGGACCTGCCTCAGGCGGACGACGTGGTCACGATCAACCCCTGGAACTCCCTGCAGAGGATGAGTCTGTATAGGATACTGGTTGGCTCCACTGACAAGTATATGGCCTCCATGGGAACCAATGACAGTGCCAGCCCGTTGTGGGGCCTGCCTCTGCAGCTGGCCTGGAAAGTCAGATCAGGGCGTTTGGTTGACCCCACTGGTGCTACAACATGTGGACAGGAAGGAGATCCCATGTGCATTTCCACTAATAGCTGGTGGGCATGTGTGAACTA…
56	>XM_021611805.1	Oncorhynchus mykiss	GGGGATCTGTTACTTATTTAGGTGTGCAGTTAATAAGGTAGCCAGCATGCAGTGCATCTGGACCCTCTCCCTGCTTCAGCTAGTTGCCCTGTGGGCCAACGCAGCAGTGGTCACTGAAAATGGCCTCCCCATCCTCTGGGACCAGGCACCCAGCCAGCTGTCAGAACTGCCTCAGGTGGACAACGTGGTCACAATCAAACCCTGGAACTACCTGCAGAGGATGAGTCTGTATAGGATACTGGTGGGATCCACAGACAAGTACATGGCCTCCATGGGAACCAATGAGACTGACAGTCTGTTCTGGGGCCTGCCTCTGCAGATGGGCTGGAAACTCAGATCAGGACGGTTGGTTGACCCTACTGGCGCTACAACATGTGGAAAGGAAGGAGATCCCATGTG…
57	>NM_001100056.2	Danio rerio	GCTAGATGTCTGAGATGGGTTTCCTGCGATCAGTGGCCGCTGTGCTCTTGTTGGCTGTGTTTAGCCACGCAGCAGTAGTGACTGAGAATGGACTGCCGATTCAATGGGGAAAAGCTCCCAGTGATCTCTCCCATCTGCCCATATCGGACACTGGGGTCCAGGTAAACCCGTGGGACTACTCCCAGAGGATGACCATGTACAAAATGCTGATCAACGCTACTAATGCCTACATGAGCTCCATGGGCCCCGGGGAGCAGGAGAATCCGCTCTGGAGTCTTCCTCTGCAGCTCGGCTGGAAACTCAAATCAGGCCGGCTGGCGGACCCGACCCTGGACAGCAGCAGCACATGTGGATCTGAAGCTTCAGATCCGGTCTGCATCTCTCCTCTGAGCTGGTTTG…
58	>NM_213203.1	Danio rerio	CTAGATGTCTGAGATGGGTTTCCTGCGATCAGTGGCCGCTGTGCTCTTGTTGGCTGTGTTTAGCCACGCAGCAGTAGTGACTGAGAATGGACTGCCGATTCAATGGAGAAAAGCTCCCAGCGATCTCTCCCACCTGCCCATATCGAACACGGGGGTCCAGGTAAACCCGTGGGTCTACTCCCAGAGGATGACCATGTTGAAAATGGTGATCAACGCTACTAATGCCTACATGAGCTCCATGGGCCCCGGGGAGCAGGAGAATCCGCTCTGGAGTCTTCCTCTGCAGCTCGGCTGGAAACTCAAATCAGGCCGGCTGGCGGACCCGACCCCGGACAGCAGCAGCACATGTGGATCTGAAGCTTCAGATCCGGTCTGCATCTCTCCTCTAAGCTTTTTTGG…
59	>XM_003971610.2	Takifugu rubripes	ATGCTGCGTTCCGTGCTCCTCAGCCTTCTACTGTCCTGCTCAGTGTCTCTGGGCAGTTCAGCTGTCATTCTTGACAACGGTGCGCCCATCCTGTGGGCACAAACGTTCAGCCAGTTGTCTGAGTTACCGATGCTGAATGGCACCGTGACTCCCAACCCCTGGAACTACCTCCATCGCATGAGTCTTATCCGACTCACGATAGCGGCCACAGACACTAACATGGGCTTTATTGGGAGCAGCGGCACCGCGAGTCCTCTCTGGGGACTGCCGCTGCAGCTTGCATGGATGCTAACGTCAGGCCGTCTCGCTGACCCAACCGGAGCCTCAACATGTGGCGTCCAAACGGGAGATCCCATGTGTATTTCCACTCAGAGCTGGTGGGGCTGTGTGAATTACTTC…
60	>XM_015358493.1	Lepisosteus oculatus	AAGCACAGTGTAACAAAGCAGAATAGTGCGGATTTGGTTTTCCACAGAGATGATGAAAATAAATCTATCTGTTACTCTCTCACTTTTATACTTTATATGCATTCATGCAGAAAAAAGTGATGAACCTCTCAGCTATCCTTCTTTGTGGGACAAAGTACCAGGGCAACTTGATGAATTGGCAAAGGATGGCAAGATTGCCATCAACCCCTGGTGTTACATGCACAGAATGAGTCTGTATAAAGTGTTGCTGAGTGTAACAGACAAATATATGACAACTATTGGCTTAAATGGCACAGACAATCCTTTATGGGGCTTTCCAGCACAGCTTGGATGGAAATTCCGAACAGGTAGATTAAATGATCCTACAACTGTTTCTCTGCTCTGTGACCATTGCTCTGG…
61	>XM_007899311.1	Callorhinchus milii	ATGGAATTGAAAGATAAACTGGAGGTAGTGGGAGATTATCCACCATTATGGCATAACATTTCGGAATCGCTGGATGGCTTTGTTAGCCATCACAACAAAACATTGATCAATCCTTGGAATTATCTGGATAGAATGGGCATGTATAAGGTATTACTGACAGTTACAGCTGAGTCCATGGAGAATTTAGGACCAGATAATACTGGGAATCTACTGTGGGGTCTGCCTCTACAACATGGTTGGCAGCTCGAAACAGGTAGATTAGCAGATCTGTCTGGCACGTCTTCCTGTGGCTATCAATCTGGTGACCCACTGTGCATCTCTACAAAAAGCTGGTGGTCTTGTATGAATTACTATCTGTCTACAATACCCTTTCTGGGGGCTGTTGATGCTGGCTTCTTC…
62	>XM_020517347.1	Rhincodon typus	ATGGCATGGCTTATTCCAGTTTGCAAAGCATCTGCCATTGCATTCCTTTCTGCATTACTAATACATTGTTCAAATGCAAATGGACAAGACAGTGTGAGAGAAACTGTAAATTATCCACCGCTATGGGATAATGTTCCTGACTCATTGGATAGTTTTGTTACCATTCATAACAAAACACTTATTAATCCTTGGAATTACCAGGAACGAATGGGAATGTATAAAATACTACTGAATGTCACAGCTAAGTACATGGAAAGTTTTGGACCCAGAAATACCGGAAATGTGTTGTGGGGTCTGCCATTGCAACATGGATGGCAGTTTAACACAGGTAGATTAGCAGATCCATCCAATGGGACATCTTGTGGCCAGAAAACTGTTGACCCAATGTGTATTTCGCCA…
63	>XM_014495017.1	Latimeria chalumnae	ATGATGAAGCTGAAACCCATTGGCCTCTATGAGAAGCTTAGTTTCTCAGACCTTGAGAATGTAACAGAAGCACTCAAAATGAATGAAACCGTAAACATGGATCAGCTCTACGAGGAATTCTGCACCAGTCGAGATGTGATCGAAACATCAAGAAAAAACATTTCCAAATCTGTCAGTGAAAAGTATTTTGCCATATTGAATAACAAAACTGTTATTAATCCTTGGAGTTATAGAGAGAGAATGGGAATGTATAAAATCTTACTGAATGTGACTGCTCAATCTATGGCTATGTTTGGAATACACAATACTGGCAATGTGCTGTGGGGATTGCCTTTGCAGCATGGCTGGCAGTTTCAGACAGGACTCCTGGATGTTCCAGAATGGCAGCATCAAGATACA…
